# Supplementary material for: Physiological evaluation of the Calgary adapted aRm ergometer (CARE) concussion exertion test in adolescent athletes: A repeated‐measures observational study
Source: Exp Physiol. 2026 Jul 9:10.1113/EP093264. Online ahead of print. doi: 10.1113/EP093264 (PMC13394809; doi:10.1113/EP093264)
Supplement: Supplementary file 1 — Supporting information [file EPH-9999-0-s001.xlsx]

## Sheet: Pulled Data youth
id	condition	time	sex	rpe	mcav	map	hr	petco2	minute_ventilation	vo2	rel_vo2	pah_class	mat_off_class
Y01	Bike	0	F	8	87.8439	92.5616	76.165	33.4166	14.547	0.4089	6.70328	0	0
Y01	Bike	1	F	8	97.2855	91.8202	93.1921	34.2293	22.771	0.8368	13.718	0	0
Y01	Bike	2	F	7	89.6703	87.6673	90.3052	33.8747	22.8876	0.8505	13.9426	0	0
Y01	Bike	3	F	7	97.3323		88.8304	34.5266	21.7586	0.8688	14.2426	0	0
Y01	Bike	4	F	7	94.1107		93.032	35.3649	24.9025	1.0858	17.8	0	0
Y01	Bike	5	F	7	100.625		93.422	36.0393	25.5228	1.1389	18.6705	0	0
Y01	Bike	6	F	8	99.6329		96.9478	35.2489	28.9887	1.3682	22.4295	0	0
Y01	Bike	7	F	8	97.1596		95.9328	35.5903	29.4856	1.3266	21.7475	0	0
Y01	Bike	8	F	8	99.7206		102.082	36.4179	32.9276	1.4444	23.6787	0	0
Y01	Bike	9	F	8	100.905		106.779	35.7083	34.424	1.5474	25.3672	0	0
Y01	Bike	10	F	9	101.419		108.422	36.8917	40.2876	1.8032	29.5607	0	0
Y01	Bike	11	F	10	100.514	87.2864	112.786	35.8027	42.9938	1.8428	30.2098	0	0
Y01	Bike	12	F	10	100.009	87.9808	119.619	35.564	44.3336	1.9662	32.2328	0	0
Y01	Bike	13	F	11	104.758	93.7795	125.326	39.1649	46.7536	2.0582	33.741	0	0
Y01	Bike	14	F	12	102.414	99.2089	127.889	35.2496	48.6452	2.1285	34.8934	0	0
Y01	Bike	15	F	12	105.736	104.156	132.558	35.9722	50.2267	2.3104	37.8754	0	0
Y01	Bike	16	F	13	107.686	107.266	140.811	34.9881	54.8696	2.4576	40.2885	0	0
Y01	Bike	17	F	14	110.153	111.563	146.928	35.1195	57.6434	2.5261	41.4115	0	0
Y01	Bike	18	F	15	110.562	110.627	150.368	34.5681	61.5709	2.5573	41.923	0	0
Y01	Bike	19	F	16	110.956	113.726	157.778	34.7984	64.8698	2.6964	44.2033	0	0
Y01	Bike	20	F	16	112.092		159.674	34.931	66.9195	2.874	47.1148	0	0
Y01	Bike	21	F	18	116.517		166.747	34.3806	69.5068	2.9206	47.8787	0	0
Y01	Bike	22	F	19	115.004		172.943	33.1427	75.3002	3.1308	51.3246	0	0
Y01	Bike	23	F	19	114.441		177.166	31.6231	82.8183	3.3284	54.5639	0	0
Y01	Bike	24	F	20	112.392		180.868	30.415	90.6127	3.3181	54.3951	0	0
Y01	Bike	25	F	20	109.636		183.458	29.5404	90.0355	3.3284	54.5639	0	0
Y01	Arm	0	F	7	86.4522		76.4186	38.1791	19.4466	0.4094	6.71148	0	0
Y01	Arm	1	F	7	96.0285		81.1222	37.3306	23.3645	0.6233	10.218	0	0
Y01	Arm	2	F	7	99.9175		79.0404	37.5697	24.9048	0.6205	10.1721	0	0
Y01	Arm	3	F	7	95.2197		80.0442	37.4931	26.6948	0.6356	10.4197	0	0
Y01	Arm	4	F	8	95.4409		85.012	37.3824	25.7993	0.6405	10.5	0	0
Y01	Arm	5	F	8	97.8865		88.2686	37.4285	28.3251	0.7409	12.1459	0	0
Y01	Arm	6	F	9	93.9119		89.0455	37.9946	29.8038	0.8268	13.5541	0	0
Y01	Arm	7	F	9	99.3148		91.9429	37.7692	30.2936	0.8404	13.777	0	0
Y01	Arm	8	F	9	96.1557		93.6503	37.0808	33.5655	0.9313	15.2672	0	0
Y01	Arm	9	F	10	97.4971		95.8496	37.1664	34.7756	0.8715	14.2869	0	0
Y01	Arm	10	F	11	102.83		96.5002	37.6591	36.3896	1.0231	16.7721	0	0
Y01	Arm	11	F	12	102.128		105.14	36.7357	39.4464	1.0927	17.9131	0	0
Y01	Arm	12	F	12	99.5053		108.433	36.4222	41.728	1.0811	17.723	0	0
Y01	Arm	13	F	13	102.448		108.782	36.6625	44.0969	1.1422	18.7246	0	0
Y01	Arm	14	F	14	93.3089		115.622	34.5428	44.13	1.2	19.6721	0	0
Y01	Arm	15	F	15	96.2027		118.532	35.4528	46.7382	1.2582	20.6262	0	0
Y01	Arm	16	F	15	102.791		129.297	35.0341	49.015	1.3937	22.8475	0	0
Y01	Arm	17	F	16	96.616		133.957	34.8041	52.8516	1.292	21.1803	0	0
Y01	Arm	18	F	17	100.341		139.87	34.1275	56.1458	1.4819	24.2934	0	0
Y01	Arm	19	F	18	96.3068		149.988	32.5335	61.954	1.6317	26.7492	0	0
Y01	Arm	20	F	19	100.034		154.236	32.1155	65.835	1.6846	27.6164	0	0
Y01	Arm	21	F	19	98.1974		162.693	31.3845	70.9999	1.8277	29.9623	0	0
Y01	Arm	22	F	20	102.475		163.685	30.6796	73.2982	1.9847	32.5361	0	0
Y01	Arm	23	F	20	98.5418		167.781	29.0308	79.0381	1.9847	32.5361	0	0
Y02	Bike	0	M	6	83.452		90.5452	41.3624	14.9364	0.413	7	1	0
Y02	Bike	1	M	6	83.2808		113.881	41.2181	25.1223	0.7508	12.7254	1	0
Y02	Bike	2	M	6	88.8769		112.48	41.4677	27.8725	0.9088	15.4034	1	0
Y02	Bike	3	M	7	90.992		115.623	42.9902	28.0571	0.9906	16.7898	1	0
Y02	Bike	4	M	7	83.3633		119.721	40.0854	29.3578	1.1252	19.0712	1	0
Y02	Bike	5	M	7	87.4991		122.981	43.8417	33.1634	1.2051	20.4254	1	0
Y02	Bike	6	M	7	87.1974		124.941	42.3457	34.9265	1.4039	23.7949	1	0
Y02	Bike	7	M	7	91.1551		129.402	40.36	40.8904	1.6705	28.3136	1	0
Y02	Bike	8	M	7	89.7401		133.67	39.4705	45.6288	1.7893	30.3271	1	0
Y02	Bike	9	M	8	89.497		136.912	39.0502	44.1602	1.7634	29.8881	1	0
Y02	Bike	10	M	9	95.7189		143.422	42.9731	48.7222	1.953	33.1017	1	0
Y02	Bike	11	M	9	91.8206		145.966	38.1774	53.4496	2.0757	35.1814	1	0
Y02	Bike	12	M	10	93.1383		153.887	40.8866	57.379	2.2726	38.5186	1	0
Y02	Bike	13	M	10	96.9466		155.993	39.6356	57.2121	2.3204	39.3288	1	0
Y02	Bike	14	M	11	89.841		158.715	38.6466	59.7289	2.4086	40.8237	1	0
Y02	Bike	15	M	11	78.9708		167.877	36.669	63.6065	2.65	44.9153	1	0
Y02	Bike	16	M	12	92.5964		169.63	40.6879	68.6796	2.9988	50.8271	1	0
Y02	Bike	17	M	13	98.5365		177.599	39.1786	75.5261	3.4279	58.1	1	0
Y02	Bike	18	M	13	86.5871		156.041	33.7196	76.4051	3.163	53.6102	1	0
Y02	Bike	19	M	14	91.1028		184.237	36.8691	77.586	3.2324	54.7864	1	0
Y02	Bike	20	M	15	85.5131		190.652	31.7418	91.4608	3.4349	58.2186	1	0
Y02	Bike	21	M	16	85.2441		190.84	30.7839	101.162	3.9642	67.1898	1	0
Y02	Bike	22	M	17	84.4034		189.93	29.5216	108.043	4.0573	68.7678	1	0
Y02	Bike	23	M	18	88.5361		189.576	27.2785	114.584	4.2262	71.6305	1	0
Y02	Bike	24	M	19	96.9851		200.509	27.6856	121.802	4.488	76.0678	1	0
Y02	Bike	25	M	20	84.9203		201.934	27.0418	121.802	4.488	76.0678	1	0
Y02	Arm	0	M	6	80.2455		92.1754	38.2123	24.5928	0.401	6.79661	1	0
Y02	Arm	1	M	6	89.8471		109.764	37.934	27.5987			1	0
Y02	Arm	2	M	6	88.7319		110.868	37.887	31.4584			1	0
Y02	Arm	3	M	7	88.4545		115.566	32.966	31.8744			1	0
Y02	Arm	4	M	7	89.664		110.448	38.2866	27.8531			1	0
Y02	Arm	5	M	8	90.4546		111.798	32.61	32.1451			1	0
Y02	Arm	6	M	9	91.3193		120.567	38.372	40.0379			1	0
Y02	Arm	7	M	10	103.685		124.064	37.7906	30.4522			1	0
Y02	Arm	8	M	11	89.5404		132.072	37.1283	38.1805			1	0
Y02	Arm	9	M	12	83.7858		138.308	37.2494	44.3331			1	0
Y02	Arm	10	M	13	81.3889		140.474	36.6474	50.7346			1	0
Y02	Arm	11	M	14	91.229		144.151	35.9502	49.6534			1	0
Y02	Arm	12	M	15	84.5761		149.555	35.2154	57.1002			1	0
Y02	Arm	13	M	17	92.2436		155.245	35.1861	60.3484	2.2635	38.3644	1	0
Y02	Arm	14	M	18	105.032		164.13	32.8755	61.8712	2.3947	40.5881	1	0
Y02	Arm	15	M	19	98.4763		168.305	32.386	69.5098	2.5435	43.1102	1	0
Y02	Arm	16	M	20	91.2792		165.371	34.1376	67.8916	2.4879	42.1678	1	0
Y02	Arm	17	M	20	86.2185		173.979	32.1613	74.8458	2.5582	43.3593	1	0
Y03	Bike	0	M	6	67.9157	62.0438	70.8494	36.3836	12.4285	0.3059	5.66481	1	0
Y03	Bike	1	M	6	74.8757	73.8423	91.7349	38.4569	19.0119	0.7243	13.413	1	0
Y03	Bike	2	M	6	81.5889	72.0293	87.2795	44.7733	20.0376	0.7901	14.6315	1	0
Y03	Bike	3	M	6	80.5865	66.3058	90.269	43.719	24.0843	0.7991	14.7981	1	0
Y03	Bike	4	M	6	82.3945	69.8515	96.1291	41.7186	21.5315	0.9174	16.9889	1	0
Y03	Bike	5	M	6	77.459	74.19	99.6885	42.9072	26.8295	1.2504	23.1556	1	0
Y03	Bike	6	M	7	84.9812	70.4178	106.602	41.9497	27.7066	1.2636	23.4	1	0
Y03	Bike	7	M	7	86.3976	70.5327	110.166	42.7352	31.1774	1.3113	24.2833	1	0
Y03	Bike	8	M	7	93.1208	74.979	117.226	46.8976	30.651	1.4218	26.3296	1	0
Y03	Bike	9	M	9	88.954	71.3574	118.345	44.5628	33.4363	1.5613	28.913	1	0
Y03	Bike	10	M	9	87.4893	77.9698	126.375	43.7179	32.194	1.5798	29.2556	1	0
Y03	Bike	11	M	9	87.4745	73.4883	134.706	43.7513	35.5551	1.7417	32.2537	1	0
Y03	Bike	12	M	11	94.2525	77.9232	138.016	43.6506	37.3334	1.8017	33.3648	1	0
Y03	Bike	13	M	12	87.7326	81.3813	144.349	42.3028	41.6282	1.9059	35.2944	1	0
Y03	Bike	14	M	13	92.8568	83.2524	146.548	43.3676	43.4825	2.0628	38.2	1	0
Y03	Bike	15	M	14	89.6837	83.7559	151.234	42.2458	46.5836	2.2248	41.2	1	0
Y03	Bike	16	M	14	97.5763	85.0549	164.809	42.5588	52.1831	2.3621	43.7426	1	0
Y03	Bike	17	M	15	94.112	92.1695	170.737	41.2259	56.5772	2.4673	45.6907	1	0
Y03	Bike	18	M	16	93.6047	91.9415	177.042	39.6799	62.752	2.8042	51.9296	1	0
Y03	Bike	19	M	17	91.4607	84.8367	180.609	38.1449	65.7804	2.7768	51.4222	1	0
Y03	Bike	20	M	18	92.8811	98.5918	184.309	37.441	72.8392	2.9716	55.0296	1	0
Y03	Bike	21	M	19	89.7575	97.1689	187.896	36.7479	75.9199	3.2647	60.4574	1	0
Y03	Arm	0	M	6	68.3397		72.4541	40.8852	13.3646	0.3335	6.17593	1	0
Y03	Arm	1	M	6	82.2245		80.4219	41.891	21.6258	0.5771	10.687	1	0
Y03	Arm	2	M	6	75.1245		82.7136	40.1538	22.7678	0.5045	9.34259	1	0
Y03	Arm	3	M	6	78.8323		87.6512	39.5376	20.3345	0.5191	9.61296	1	0
Y03	Arm	4	M	6	76.2642		92.3654	39.5215	22.9831	0.6406	11.863	1	0
Y03	Arm	5	M	7	79.8294		80.6952	40.4548	23.5704	0.6921	12.8167	1	0
Y03	Arm	6	M	7	80.5715		95.7958	39.3096	25.3898	0.7461	13.8167	1	0
Y03	Arm	7	M	8	82.7422		97.4323	41.1122	26.3611	0.775	14.3519	1	0
Y03	Arm	8	M	9	87.2386		101.038	41.2526	28.4828	0.7654	14.1741	1	0
Y03	Arm	9	M	10	87.5299		108.991	41.1281	30.48	0.8526	15.7889	1	0
Y03	Arm	10	M	12	91.9157		107.116	44.7696	30.4236	0.8804	16.3037	1	0
Y03	Arm	11	M	14	86.3363		112.273	39.9525	32.2115	0.9528	17.6444	1	0
Y03	Arm	12	M	14	92.5675		125.874	41.5627	38.964	1.1273	20.8759	1	0
Y03	Arm	13	M	15	92.3252		126.785	42.0279	39.5147	1.1532	21.3556	1	0
Y03	Arm	14	M	16	89.264		142.28	38.0078	42.1782	1.2196	22.5852	1	0
Y03	Arm	15	M	17	91.0659		140.301	37.8803	41.5073	1.3187	24.4204	1	0
Y03	Arm	16	M	18	84.0005		150.177	38.4851	43.7553	1.3871	25.687	1	0
Y03	Arm	17	M	19	85.2064		151.684	38.1068	45.2781	1.436	26.5926	1	0
Y03	Arm	18	M	19	90.5569		159.682	40.5193	49.4908	1.5248	28.237	1	0
Y03	Arm	19	M	20	89.136		164.629	41.8207	46.563	1.3983	25.8944	1	0
Y03	Arm	20	M	20	80.173		162.445	37.8194	47.3658	1.385	25.6481	1	0
Y03	Arm	21	M	20	81.2514		167.306	35.7186	50.85	1.5929	29.4981	1	0
Y04	Bike	0	F	6	57.7463	69.9243	83	32.4801	13.1431	0.3547	5.29403	0	0
Y04	Bike	1	F	7	58.8364	84.7236	94.1208	34.1514	19.9089	0.5505	8.21642	0	0
Y04	Bike	2	F	7	54.8619	77.1874	88.9132	33.1898	18.6321	0.52	7.76119	0	0
Y04	Bike	3	F	8	61.41	77.308	93.7289	33.8656	23.8919	0.6808	10.1612	0	0
Y04	Bike	4	F	8	60.7098		95.3409	35.6072	23.5589	0.6747	10.0701	0	0
Y04	Bike	5	F	8	62.4642		96.3555	34.1468	25.2149	0.7583	11.3179	0	0
Y04	Bike	6	F	9	52.4317		95.5803	33.3582	25.7271	0.7541	11.2552	0	0
Y04	Bike	7	F	10	62.3337		105.215	35.5233	28.6478	0.8938	13.3403	0	0
Y04	Bike	8	F	10	56.0999		106.39	33.7825	30.5283	0.9706	14.4866	0	0
Y04	Bike	9	F	11	61.4182		110.1	34.714	29.1117	0.9213	13.7507	0	0
Y04	Bike	10	F	11	64.8018		109.884	35.1278	35.4044	1.1189	16.7	0	0
Y04	Bike	11	F	12	67.4457	69.5134	118.837	34.1998	35.1039	1.1136	16.6209	0	0
Y04	Bike	12	F	13	68.2927	67.938	121.625	34.5131	39.8271	1.2205	18.2164	0	0
Y04	Bike	13	F	14	75.1483	66.1818	124.714	35.9916	41.4529	1.296	19.3433	0	0
Y04	Bike	14	F	15	70.7364	65.3111	129.99	33.9363	46.2693	1.3955	20.8284	0	0
Y04	Bike	15	F	16	64.4987	64.433	136.419	33.6027	47.3087	1.3544	20.2149	0	0
Y04	Bike	16	F	17	74.4581	70.357	136.979	35.1312	52.207	1.5184	22.6627	0	0
Y04	Bike	17	F	18	81.0876	68.7853	143.789	37.2001	55.2139	1.5765	23.5299	0	0
Y04	Bike	18	F	18	72.1781	69.8556	151.402	32.6506	57.1101	1.5581	23.2552	0	0
Y04	Bike	19	F	19	73.1157	67.34	156.798	32.8537	62.3859	1.7406	25.9791	0	0
Y04	Bike	20	F	19	74.4104	69.0868	161.182	32.7517	65.2649	1.832	27.3433	0	0
Y04	Bike	21	F	19	79.6085	69.5782	164.389	33.5708	66.1778	1.877	28.0149	0	0
Y04	Bike	22	F	19	75.6215	67.9558	169.184	31.5405	71.4433	1.9197	28.6522	0	0
Y04	Bike	23	F	19	81.0896	72.0453	169.939	30.7997	76.3985	1.9883	29.6761	0	0
Y04	Bike	24	F	20	77.9936		174.87	31.3665	79.0912	2.2421	33.4642	0	0
Y04	Bike	25	F	20	62.25	72.8509	180.402	29.3936	80.5161	2.2421	33.4642	0	0
Y04	Arm	0	F	6	62.5626	89.7603	82	36.9339	16.6955	0.4302	6.4209	0	0
Y04	Arm	1	F	6	71.8074		97.6746	36.2746	23.2292	0.7024	10.4836	0	0
Y04	Arm	2	F	6	73.7694		97.1067	36.7258	24.5311	0.7232	10.794	0	0
Y04	Arm	3	F	6	71.1408		97.679	37.0002	24.3653	0.7338	10.9522	0	0
Y04	Arm	4	F	7	76.3657		97.8194	38.497	26.781	0.8559	12.7746	0	0
Y04	Arm	5	F	7	73.6329		113.786	37.269	29.4789	1.0012	14.9433	0	0
Y04	Arm	6	F	8	76.2903		105.742	37.6901	28.7071	0.8154	12.1701	0	0
Y04	Arm	7	F	9	73.6184		105.455	36.3727	31.5845	0.9329	13.9239	0	0
Y04	Arm	8	F	10	78.6378		111.563	37.4492	32.4677	1.0754	16.0507	0	0
Y04	Arm	9	F	11	74.1103		113.794	36.6124	34.3562	1.04	15.5224	0	0
Y04	Arm	10	F	12	71.586		115.638	37.6811	36.7868	1.1645	17.3806	0	0
Y04	Arm	11	F	14	81.2556		114.828	39.9764	36.5809	1.0853	16.1985	0	0
Y04	Arm	12	F	15	73.9527		117.717	39.2663	41.8284	1.3385	19.9776	0	0
Y04	Arm	13	F	16	78.8008		121.43	37.2455	42.1773	1.2185	18.1866	0	0
Y04	Arm	14	F	16	75.1746		126.1	35.8671	43.7568	1.3074	19.5134	0	0
Y04	Arm	15	F	17	77.6208		125.403	35.2142	45.175	1.3152	19.6299	0	0
Y04	Arm	16	F	18	78.6013		128.24	35.923	51.3088	1.458	21.7612	0	0
Y04	Arm	17	F	19	78.327		129.833	34.3461	50.3383	1.4141	21.106	0	0
Y04	Arm	18	F	19	76.0591		136.833	34.4506	56.2278	1.547	23.0896	0	0
Y04	Arm	19	F	20	78.0513		145.973	32.9252	58.2575	1.5687	23.4134	0	0
Y04	Arm	20	F	20	72.4344		150.106	31.3772	64.941	1.7453	26.0493	0	0
Y04	Arm	21	F	20	71.6761		150.868	30.1877	64.9764	1.7036	25.4269	0	0
Y05	Bike	0	M	6	80.6973	67.7024	73	45.3779	12.4107	0.3005	4.69531	0	0
Y05	Bike	1	M	6	79.3335		100.085	43.1492	21.2949	0.684	10.6875	0	0
Y05	Bike	2	M	6	73.1897		95.0744	42.0439	23.8343	0.7109	11.1078	0	0
Y05	Bike	3	M	7	87.1273		102.708	44.9839	25.5902	0.8232	12.8625	0	0
Y05	Bike	4	M	7	87.1731	67.9472	106.349	46.2994	24.4698	0.907	14.1719	0	0
Y05	Bike	5	M	8	89.2482	72.1794	115.455	44.0195	29.7375	1.0379	16.2172	0	0
Y05	Bike	6	M	8	83.8272	65.9268	113.324	45.8309	31.3789	1.0338	16.1531	0	0
Y05	Bike	7	M	9	89.0038	65.0122	127.062	41.9659	36.9796	1.2222	19.0969	0	0
Y05	Bike	8	M	10	84.6843	67.139	128.291	42.1226	38.9353	1.1176	17.4625	0	0
Y05	Bike	9	M	11	79.4668	87.5603	139.216	40.4261	45.159	1.3422	20.9719	0	0
Y05	Bike	10	M	12	91.311	87.9159	142.429	40.0706	47.5399	1.4652	22.8938	0	0
Y05	Bike	11	M	12	87.5627	78.1788	143.429	39.3073	51.2221	1.5857	24.7766	0	0
Y05	Bike	12	M	13	86.3403	80.4924	154.714	39.1015	52.7524	1.5999	24.9984	0	0
Y05	Bike	13	M	14	85.5742	78.2328	162.898	37.4048	61.2357	1.7563	27.4422	0	0
Y05	Bike	14	M	15	84.4826	73.7177	164.596	38.1915	62.3691	1.929	30.1406	0	0
Y05	Bike	15	M	16	80.6745	84.6774	173.491	37.663	66.8833	2.1422	33.4719	0	0
Y05	Bike	16	M	17	84.7759	86.5423	180.549	36.0263	72.7349	2.3422	36.5969	0	0
Y05	Bike	17	M	20	84.1814	89.3839	187.245	32.3899	83.9276	2.4253	37.8953	0	0
Y05	Bike	18	M	20	75.2611	89.3839	192	30.3759	90.7758	2.4253	37.8953	0	0
Y05	Arm	0	M	6	81.5797		72.2077	45.3662	10.9959	0.2933	4.58281	0	0
Y05	Arm	1	M	6	96.9928		90.4957	45.9899	16.2582	0.4602	7.19062	0	0
Y05	Arm	2	M	6	90.3206		97.2182	44.1754	16.4014	0.561	8.76562	0	0
Y05	Arm	3	M	7	90.6095		85.8362	45.8846	17.1618	0.5793	9.05156	0	0
Y05	Arm	4	M	7	93.3905		97.1868	45.5327	18.2358	0.6224	9.725	0	0
Y05	Arm	5	M	8	96.0692		100.429	46.081	19.7001	0.6961	10.8766	0	0
Y05	Arm	6	M	8	96.7199		103.749	46.9767	19.5789	0.7629	11.9203	0	0
Y05	Arm	7	M	10	87.7113		106.574	45.4695	25.6155	0.7495	11.7109	0	0
Y05	Arm	8	M	10	95.8338		116.393	44.6102	27.6659	0.7973	12.4578	0	0
Y05	Arm	9	M	10	97.036		121.451	44.7901	27.0545	0.9352	14.6125	0	0
Y05	Arm	10	M	11	94.5586		118.032	43.5845	29.274	1.0233	15.9891	0	0
Y05	Arm	11	M	11	96.9785		112.873	44.5735	26.9822	0.9748	15.2312	0	0
Y05	Arm	12	M	12	76.3417		121.104	42.3982	38.829	0.8965	14.0078	0	0
Y05	Arm	13	M	12	102.22		127.697	44.1103	32.3764	1.2054	18.8344	0	0
Y05	Arm	14	M	14	96.7559		129.594	45.3348	33.0779	1.0827	16.9172	0	0
Y05	Arm	15	M	14	102.23		132.155	43.9358	36.9653	1.335	20.8594	0	0
Y05	Arm	16	M	15	99.6732		141.329	42.4154	40.3508	1.193	18.6406	0	0
Y05	Arm	17	M	16	97.5862		139.136	43.4856	41.1262	1.3454	21.0219	0	0
Y05	Arm	18	M	17	100.286		140.273	40.856	44.2615	1.3461	21.0328	0	0
Y05	Arm	19	M	17	95.9027		149.202	41.2948	48.0088	1.5273	23.8641	0	0
Y05	Arm	20	M	17	100.423		153.168	41.3302	51.0485	1.5472	24.175	0	0
Y05	Arm	21	M	17	97.496		161.587	37.4721	55.1351	1.7009	26.5766	0	0
Y06	Bike	0	M	6	82.696		83.5978	37.8106	16.4282	0.3847	6.30656	0	0
Y06	Bike	1	M	7	91.4205		89.8572	41.7505	19.7464	0.9098	14.9148	0	0
Y06	Bike	2	M	6	98.2096		90.7129	43.3202	19.313	0.7646	12.5344	0	0
Y06	Bike	3	M	6	105.963		97.6545	43.6345	23.5281	1.0038	16.4557	0	0
Y06	Bike	4	M	6	93.676		97.631	43.01	23.036	0.9758	15.9967	0	0
Y06	Bike	5	M	7	93.2899		101.383	43.3386	25.7243	1.0934	17.9246	0	0
Y06	Bike	6	M	7	96.5514		104.503	43.5211	24.489	0.9204	15.0885	0	0
Y06	Bike	7	M	8	100.824		106.272	46.1168	28.7071	1.4212	23.2984	0	0
Y06	Bike	8	M	8	100.209		107.889	46.2565	32.3536	1.2959	21.2443	0	0
Y06	Bike	9	M	9	97.9983		113.662	46.0458	32.5525	1.3544	22.2033	0	0
Y06	Bike	10	M	9	103.427		115.77	45.4689	32.5558	1.3426	22.0098	0	0
Y06	Bike	11	M	11	102.95		121.983	44.1359	37.4089	1.5717	25.7656	0	0
Y06	Bike	12	M	11	105.112		124.608	45.4009	38.429	1.6131	26.4443	0	0
Y06	Bike	13	M	12	108.501		129.329	46.5441	39.3496	1.6337	26.782	0	0
Y06	Bike	14	M	12	106.886		131.072	45.9805	40.9705	1.6892	27.6918	0	0
Y06	Bike	15	M	12	105.186		135.876	45.5117	44.1823	1.9395	31.7951	0	0
Y06	Bike	16	M	12	105.091		140.705	47.1861	46.7636	2.0049	32.8672	0	0
Y06	Bike	17	M	13	111.326		142.743	45.6731	47.012	2.0063	32.8902	0	0
Y06	Bike	18	M	13	110.796		144.568	46.4013	59.2777	2.4609	40.3426	0	0
Y06	Bike	19	M	13	115.156		150.335	45.9852	55.616	2.2961	37.641	0	0
Y06	Bike	20	M	14	115.645		154.022	46.6082	60.0266	2.5616	41.9934	0	0
Y06	Bike	21	M	14	113.747		157.473	43.8977	67.1219	2.4705	40.5	0	0
Y06	Bike	22	M	15	107.288		161.277	43.0617	74.0051	2.7739	45.4738	0	0
Y06	Bike	23	M	16	105.22		163.636	42.0802	73.1486	2.6995	44.2541	0	0
Y06	Bike	24	M	16	106.262		168.235	35.2259	101.991	3.1832	52.1836	0	0
Y06	Bike	25	M	17	104.702		164.406	34.2397	109.111	3.3617	55.1098	0	0
Y06	Bike	26	M	18	97.1879		174.011	27.6497	135.465	3.5097	57.5361	0	0
Y06	Bike	27	M	19	95.7222		176	24.7289	135.465	3.5097	57.5361	0	0
Y06	Arm	0	M	6	82.7178		78.1589	37.9767	14.2176	0.3658	5.99672	0	0
Y06	Arm	1	M	6	70.4902		93.4654	34.5599	32.5206	0.8041	13.182	0	0
Y06	Arm	2	M	6	67.632		90.2694	31.8222	29.8646	0.6788	11.1279	0	0
Y06	Arm	3	M	6	67.5855		94.0221	32.5089	30.1949	0.7474	12.2525	0	0
Y06	Arm	4	M	6	74.4152		93.8685	33.9836	27.0122	0.7951	13.0344	0	0
Y06	Arm	5	M	7	68.5545		99.746	33.236	32.5376	0.819	13.4262	0	0
Y06	Arm	6	M	7	72.048		98.2687	34.1124	29.9068	0.908	14.8852	0	0
Y06	Arm	7	M	7	69.5455		100.992	33.1305	33.1081	0.9953	16.3164	0	0
Y06	Arm	8	M	8	76.6803		97.6473	35.6183	28.6861	0.7251	11.8869	0	0
Y06	Arm	9	M	8	81.508		92.7082	36.5554	31.4527	1.1814	19.3672	0	0
Y06	Arm	10	M	8	77.7648		97.1154	37.5204	31.685	0.9068	14.8656	0	0
Y06	Arm	11	M	9	92.122		94.9822	44.8515	25.9368	0.9516	15.6	0	0
Y06	Arm	12	M	10	86.1682		104.628	38.8498	29.0064	1.24	20.3279	0	0
Y06	Arm	13	M	10	90.9052		106.605	40.5237	30.327	1.2359	20.2607	0	0
Y06	Arm	14	M	10	92.8465		108.312	40.7304	31.8769	1.2596	20.6492	0	0
Y06	Arm	15	M	11	85.6439		110.588	41.8538	34.0738	1.2042	19.741	0	0
Y06	Arm	16	M	11	90.6758		109.461	40.496	35.7678	1.0695	17.5328	0	0
Y06	Arm	17	M	11	90.7436		112.622	39.2303	39.1242	1.3504	22.1377	0	0
Y06	Arm	18	M	12	94.38		121.323	41.2219	40.9551	1.3751	22.5426	0	0
Y06	Arm	19	M	12	98.9193		124.223	41.8733	38.4328	1.3987	22.9295	0	0
Y06	Arm	20	M	13	95.08		126.562	42.1074	38.8429	1.3473	22.0869	0	0
Y06	Arm	21	M	13	94.0787		135.442	40.7449	41.9733	1.3737	22.5197	0	0
Y06	Arm	22	M	14	97.3117		133.083	40.802	44.0843	1.5851	25.9852	0	0
Y06	Arm	23	M	14	92.6043		139.127	39.7279	44.1993	1.6915	27.7295	0	0
Y06	Arm	24	M	15	91.5465		144.109	37.1684	48.2207	1.4847	24.3393	0	0
Y06	Arm	25	M	15	95.1199		143.981	39.0895	43.1327	1.5171	24.8705	0	0
Y06	Arm	26	M	16	92.4314		146.137	38.0226	50.2934	1.9331	31.6902	0	0
Y06	Arm	27	M	17	87.9514		152.274	34.6086	61.7657	1.7568	28.8	0	0
Y06	Arm	28	M	18	95.2457		151.214	36.6953	55.8167	1.9699	32.2934	0	0
Y06	Arm	29	M	18	86.7134		157.774	31.6267	77.9798	2.007	32.9016	0	0
Y06	Arm	30	M	19	85.6996		164.012	24.4549	89.8123	2.1731	35.6246	0	0
Y07	Bike	0	F	6			72	40.4837	11.3523	0.3566	6.04407	0	0
Y07	Bike	1	F	6			100	41.3318	18.9502	0.6378	10.8102	0	0
Y07	Bike	2	F	6			90	39.8462	18.1129	0.5592	9.47797	0	0
Y07	Bike	3	F	6			100	40.6846	20.2828	0.6493	11.0051	0	0
Y07	Bike	4	F	6			106	40.3008	21.45	0.7189	12.1847	0	0
Y07	Bike	5	F	6			102	41.2854	22.3398	0.7903	13.3949	0	0
Y07	Bike	6	F	6			112	41.2214	27.3147	0.8892	15.0712	0	0
Y07	Bike	7	F	7			111	41.9784	26.6357	0.9507	16.1136	0	0
Y07	Bike	8	F	7			120	42.0466	27.7798	1.0172	17.2407	0	0
Y07	Bike	9	F	7			127	40.9038	33.4946	1.1703	19.8356	0	0
Y07	Bike	10	F	8			135	43.5951	30.317	1.0941	18.5441	0	0
Y07	Bike	11	F	8			137	42.6215	34.3021	1.1341	19.222	0	0
Y07	Bike	12	F	9			150	42.2191	35.7055	1.2969	21.9814	0	0
Y07	Bike	13	F	10			155	41.9892	38.3566	1.3331	22.5949	0	0
Y07	Bike	14	F	12			166	39.9234	43.6796	1.3652	23.139	0	0
Y07	Bike	15	F	12			170	40.2456	46.1837	1.45	24.5763	0	0
Y07	Bike	16	F	12			173	41.4527	46.4445	1.5954	27.0407	0	0
Y07	Bike	17	F	13			180	39.5731	49.2817	1.6076	27.2475	0	0
Y07	Bike	18	F	14			182	39.5098	53.3646	1.6269	27.5746	0	0
Y07	Bike	19	F	16			184	39.6308	58.6095	1.8942	32.1051	0	0
Y07	Bike	20	F	17			189	36.3346	69.0779	1.8727	31.7407	0	0
Y07	Bike	21	F	18			194	36.2529	69.0779	1.8942	32.1051	0	0
Y07	Arm	0	F	6			70	39.5201	12.2824	0.3619	6.1339	0	0
Y07	Arm	1	F	6			93	41.6876	18.1913	0.5713	9.68305	0	0
Y07	Arm	2	F	6			91	38.5916	20.5529	0.5827	9.87627	0	0
Y07	Arm	3	F	6			95	38.8665	19.843	0.509	8.62712	0	0
Y07	Arm	4	F	6			98	35.8049	20.1655	0.6554	11.1085	0	0
Y07	Arm	5	F	7			115	39.8215	20.5124	0.5876	9.95932	0	0
Y07	Arm	6	F	8			118	39.4698	20.1166	0.6901	11.6966	0	0
Y07	Arm	7	F	8			126	37.0359	26.4093	0.6749	11.439	0	0
Y07	Arm	8	F	9			128	37.7641	24.9448	0.7882	13.3593	0	0
Y07	Arm	9	F	9			141	36.8548	25.6205	0.86	14.5763	0	0
Y07	Arm	10	F	10			150	34.9322	29.7521	0.8627	14.622	0	0
Y07	Arm	11	F	11			150	37.7747	24.5612	0.9247	15.6729	0	0
Y07	Arm	12	F	12			150	36.3567	29.0384	0.9626	16.3153	0	0
Y07	Arm	13	F	12			160	34.7681	32.3361	0.9343	15.8356	0	0
Y07	Arm	14	F	13			158	33.5458	34.1053	1.0009	16.9644	0	0
Y07	Arm	15	F	14			164	32.7852	38.3826	1.0219	17.3203	0	0
Y07	Arm	16	F	15			170	33.1473	37.8875	1.1349	19.2356	0	0
Y07	Arm	17	F	16				34.4177	39.6918	1.1083	18.7847	0	0
Y07	Arm	18	F	17				30.448	45.9958	1.0788	18.2847	0	0
Y07	Arm	19	F	18				30.1844	48.8036	1.2218	20.7085	0	0
Y07	Arm	20	F	19				30.485	49.9449	1.317	22.322	0	0
Y07	Arm	21	F	20				29.17	59.6173	1.5001	25.4254	0	0
Y07	Arm	22	F	20				27.3774	62.0474	1.5532	26.3254	0	0
Y08	Bike	0	F	6	93.57		84.5421	36.2304	13.756	0.3946	7.73725	0	0
Y08	Bike	1	F	6	104.288		114.389	36.494	19.8814	0.6806	13.3451	0	0
Y08	Bike	2	F	6	107.055		101.433	37.0236	18.7148	0.5475	10.7353	0	0
Y08	Bike	3	F	6	111.823		104.461	37.9952	18.0241	0.6821	13.3745	0	0
Y08	Bike	4	F	6	111.64		109.35	38.8789	20.2202	0.7314	14.3412	0	0
Y08	Bike	5	F	7	113.327		119.282	38.2089	23.9844	0.9044	17.7333	0	0
Y08	Bike	6	F	7	109.218		118.795	38.718	21.9991	0.884	17.3333	0	0
Y08	Bike	7	F	7	114.014		118.615	39.1909	23.8977	0.8267	16.2098	0	0
Y08	Bike	8	F	8	114.03		124.807	39.7823	23.3484	0.9619	18.8608	0	0
Y08	Bike	9	F	8	122.428		135.246	41.7467	27.4754	1.0664	20.9098	0	0
Y08	Bike	10	F	8	113.827		138.634	39.1644	30.3937	1.0498	20.5843	0	0
Y08	Bike	11	F	9	121.483		144.404	39.2572	33.3157	1.096	21.4902	0	0
Y08	Bike	12	F	9	107.345		152.966	36.3444	36.9793	1.2428	24.3686	0	0
Y08	Bike	13	F	10	116.573		155.395	40.0863	33.7582	1.1806	23.149	0	0
Y08	Bike	14	F	11	109.269		166.889	36.5834	45.0474	1.297	25.4314	0	0
Y08	Bike	15	F	12	110.947		170.033	37.3173	42.4682	1.3518	26.5059	0	0
Y08	Bike	16	F	12	107.109		175.257	35.4071	46.6558	1.4193	27.8294	0	0
Y08	Bike	17	F	13	104.111		180.736	35.5879	49.81	1.4834	29.0863	0	0
Y08	Bike	18	F	14	112.624		182.933	35.0832	55.1228	1.6563	32.4765	0	0
Y08	Bike	19	F	15	110.921		186.349	34.1574	57.7109	1.7155	33.6373	0	0
Y08	Bike	20	F	16	111.626		187.666	35.0104	59.1034	1.7726	34.7569	0	0
Y08	Bike	21	F	17	112.819		191.524	32.6758	67.6712	1.913	37.5098	0	0
Y08	Bike	22	F	17	107.438		194.564	31.4929	72.8353	1.8974	37.2039	0	0
Y08	Bike	23	F	18	103.105		197.972	30.1887	75.5866	2.0795	40.7745	0	0
Y08	Arm	0	F	6	90.77		81.3127	35.7286	17.6047	0.3838	7.52549	0	0
Y08	Arm	1	F	6	103.25		100.283	39.2413	26.6522	0.7594	14.8902	0	0
Y08	Arm	2	F	6	99.8825		108.575	37.3669	27.7393	0.8655	16.9706	0	0
Y08	Arm	3	F	6	94.6617		115.458	36.2204	31.0332	0.8607	16.8765	0	0
Y08	Arm	4	F	7	91.8894		113.64	35.3914	30.8875	0.9241	18.1196	0	0
Y08	Arm	5	F	7	87.7117		106.25	35.7204	24.4942	0.6369	12.4882	0	0
Y08	Arm	6	F	7	91.6866		119.356	36.2682	27.8511	0.7954	15.5961	0	0
Y08	Arm	7	F	8	103.049		116.602	40.6547	24.5137	0.8025	15.7353	0	0
Y08	Arm	8	F	8	98.7304		129.718	36.4251	29.6998	0.835	16.3725	0	0
Y08	Arm	9	F	8	99.4184		132.818	35.6878	31.5294	0.9181	18.002	0	0
Y08	Arm	10	F	9	94.705		137.793	35.2888	32.6906	0.8705	17.0686	0	0
Y08	Arm	11	F	10	88.424		142.07	35.0561	33.4211	0.9487	18.602	0	0
Y08	Arm	12	F	11	96.8649		152.669	35.8195	36.7428	1.0437	20.4647	0	0
Y08	Arm	13	F	12	89.5452		154.917	34.1928	35.7835	1.0338	20.2706	0	0
Y08	Arm	14	F	12	90.9963		161.622	33.8965	40.0109	1.2044	23.6157	0	0
Y08	Arm	15	F	13	89.155		164.755	33.2655	43.4869	1.1542	22.6314	0	0
Y08	Arm	16	F	14	90.2968		170.288	32.2764	45.9688	1.1932	23.3961	0	0
Y08	Arm	17	F	15	87.0333		176.491	31.216	16.1602	0.5296	10.3843	0	0
Y08	Arm	18	F	15	82.5901		178.354	30.1483	51.2534	1.3226	25.9333	0	0
Y08	Arm	19	F	17	99.5744		180.869	32.5229	54.7456	1.3277	26.0333	0	0
Y08	Arm	20	F	18	94.9149		189.455	31.5168	60.892	1.3941	27.3353	0	0
Y08	Arm	21	F	20	91.7412		194	28.3643	61.9694	1.427	27.9804	0	0
Y09	Bike	0	M	6	64.823		91	34.8843	14.1471	0.3736	5.1531	0	0
Y09	Bike	1	M	6	77.618		108.767	39.7832	12.9778	0.6428	8.86621	0	0
Y09	Bike	2	M	6	94.7717		95.1634	43.5245	11.9296	0.6912	9.53379	0	0
Y09	Bike	3	M	7	86.3357		103.689	42.1099	16.0284	0.7292	10.0579	0	0
Y09	Bike	4	M	7	86.0916		110.559	42.8496	19.7061	1.0378	14.3145	0	0
Y09	Bike	5	M	8	92.3815		115.861	42.7771	21.9126	1.0688	14.7421	0	0
Y09	Bike	6	M	8	80.0849		120.063	42.7748	21.3765	1.1258	15.5283	0	0
Y09	Bike	7	M	9	87.7019		118.258	43.0494	25.4449	1.1087	15.2924	0	0
Y09	Bike	8	M	9	104.258		131.009	44.5931	28.4374	1.3638	18.811	0	0
Y09	Bike	9	M	10	101.207		130.41	46.2546	32.5989	1.5099	20.8262	0	0
Y09	Bike	10	M	11	101.177		137.631	44.569	36.0998	1.5829	21.8331	0	0
Y09	Bike	11	M	11	111.516		141.363	45.9184	34.2022	1.7181	23.6979	0	0
Y09	Bike	12	M	12	114.004		146.516	45.0392	45.3443	1.9283	26.5972	0	0
Y09	Bike	13	M	13	113.652		152.016	43.7929	47.4706	1.8969	26.1641	0	0
Y09	Bike	14	M	14	110.849		158.068	44.4004	52.8483	2.3184	31.9779	0	0
Y09	Bike	15	M	15	124.421		167.204	44.5275	55.7066	1.8669	25.7503	0	0
Y09	Bike	16	M	16	115.856		171.814	44.1987	64.7667	2.5309	34.909	0	0
Y09	Bike	17	M	17	118.132		182.238	42.6521	76.8311	2.7862	38.4303	0	0
Y09	Bike	18	M	18	107.197		189.126	37.8738	86.8517	2.9397	40.5476	0	0
Y09	Bike	19	M	19	114.468		194.663	38.2898	93.3602	3.0982	42.7338	0	0
Y09	Bike	20	M	20	108.369		200.355	31.8434	101.972	3.1383	43.2869	0	0
Y09	Arm	0	M	6	62.283		89	32.4978	13.1845	0.3468	4.78345	0	0
Y09	Arm	1	M	6	74.4026		87.8775	39.4359	13.7933	0.4801	6.62207	0	0
Y09	Arm	2	M	6	66.1771		91.6707	39.3401	14.7568	0.6506	8.97379	0	0
Y09	Arm	3	M	7	61.4807		103.44	40.7604	16.8791	0.7318	10.0938	0	0
Y09	Arm	4	M	8	74.9479		101.828	41.3082	19.7311	0.9619	13.2676	0	0
Y09	Arm	5	M	8	77.1755		101.853	42.838	20.7153	0.953	13.1448	0	0
Y09	Arm	6	M	9	78.6426		108.434	44.4492	20.8793	0.9775	13.4828	0	0
Y09	Arm	7	M	10	69.3627		111.623	41.9864	24.4677	1.0436	14.3945	0	0
Y09	Arm	8	M	11	71.3704		118.868	41.9675	28.3428	1.0857	14.9752	0	0
Y09	Arm	9	M	12	71.1184		122.126	40.809	29.2615	1.1668	16.0938	0	0
Y09	Arm	10	M	13	70.8187		124.557	41.942	35.009	1.3448	18.549	0	0
Y09	Arm	11	M	14	79.9061		130.644	42.3367	36.8411	1.4439	19.9159	0	0
Y09	Arm	12	M	15	69.7953		135.367	40.8229	36.9558	1.4037	19.3614	0	0
Y09	Arm	13	M	16	73.054		141.359	40.7226	38.6047	1.4266	19.6772	0	0
Y09	Arm	14	M	16	64.9874		151.157	39.3714	43.2249	1.597	22.0276	0	0
Y09	Arm	15	M	17	70.6919		158.774	39.5775	47.8189	1.664	22.9517	0	0
Y09	Arm	16	M	17	76.4466		167.949	38.4972	50.5457	1.794	24.7448	0	0
Y09	Arm	17	M	18	69.4735		168.731	38.3315	49.0621	1.7203	23.7283	0	0
Y09	Arm	18	M	18	76.7619		172.317	39.0655	55.4365	1.8548	25.5834	0	0
Y09	Arm	19	M	19	72.989		177.736	38.5818	63.0867	2.0624	28.4469	0	0
Y09	Arm	20	M	19	68.1883		184.564	36.0775	66.2373	2.1741	29.9876	0	0
Y09	Arm	21	M	20	69.1894		185.219	35.1977	76.9318	2.4782	34.1821	0	0
Y09	Arm	22	M	20	66.1667		190.744	35.2685	77.3796	2.4782	34.1821	0	0
Y10	Bike	0	M	6	62.409	83.9655	86	34.1427	13.985	0.2996	4.13241	0	0
Y10	Bike	1	M	6	70.8366		112.374	36.0278	23.6103	0.6823	9.41103	0	0
Y10	Bike	2	M	6	71.7713		111.589	35.8233	22.2034	0.6344	8.75034	0	0
Y10	Bike	3	M	6	71.5031		114.609	36.0476	25.2092	0.7955	10.9724	0	0
Y10	Bike	4	M	7	72.5831		117.084	36.5087	25.48	0.869	11.9862	0	0
Y10	Bike	5	M	7	70.018		123.47	36.6916	30.2331	0.9359	12.909	0	0
Y10	Bike	6	M	8	77.119		126.29	37.4209	30.5734	1.0458	14.4248	0	0
Y10	Bike	7	M	9	72.5849		127.654	37.0066	35.3079	1.1789	16.2607	0	0
Y10	Bike	8	M	10	75.6311		129.101	37.4104	37.9392	1.2496	17.2359	0	0
Y10	Bike	9	M	10	73.5854		136.093	37.2166	44.7235	1.4492	19.989	0	0
Y10	Bike	10	M	11	75.9818		139.741	37.9977	43.7645	1.517	20.9241	0	0
Y10	Bike	11	M	13	81.0981		143.747	37.951	48.2127	1.6582	22.8717	0	0
Y10	Bike	12	M	14	77.6221		148.013	36.006	52.9701	1.755	24.2069	0	0
Y10	Bike	13	M	15	79.8764		152.641	38.2422	54.2543	1.7406	24.0083	0	0
Y10	Bike	14	M	16	82.9748		154.315	36.4798	58.2955	1.8854	26.0055	0	0
Y10	Bike	15	M	17	82.8487		154.206	36.4826	55.7048	2.0871	28.7876	0	0
Y10	Bike	16	M	18	80.9751		156.85	35.4024	68.7439	2.0243	27.9214	0	0
Y10	Bike	17	M	19	78.7966		156.546	34.5038	73.3031	2.2282	30.7338	0	0
Y10	Bike	18	M	19	82.4665		160.044	33.2475	79.3034	2.4051	33.1738	0	0
Y10	Bike	19	M	20	80.447		164.127	31.1519	89.9361	2.7085	37.3586	0	0
Y10	Bike	20	M	20	81.4836		169.603	31.1624	99.0537	2.8246	38.96	0	0
Y10	Arm	0	M	6	60.6961		85.4545	33.9151	11.7078	0.2607	3.59586	0	0
Y10	Arm	1	M	6	69.2273		115.708	35.2182	22.4295	0.6746	9.30483	0	0
Y10	Arm	2	M	7	67.2618		112.695	33.7797	23.8282	0.5902	8.14069	0	0
Y10	Arm	3	M	9	64.4897		111.069	34.4211	21.3342	0.7335	10.1172	0	0
Y10	Arm	4	M	10	70.9707		123.044	35.9896	23.665	0.7353	10.1421	0	0
Y10	Arm	5	M	12	67.2501		123.841	35.5414	26.0993	0.8598	11.8593	0	0
Y10	Arm	6	M	13	68.9261		134.717	34.7719	30.7176	0.9175	12.6552	0	0
Y10	Arm	7	M	13	68.3172		137.082	33.9867	32.5511	0.9542	13.1614	0	0
Y10	Arm	8	M	14	64.4636		137.086	35.3827	32.7346	1.1738	16.1903	0	0
Y10	Arm	9	M	14	64.6325		143.846	33.5952	39.4286	1.1589	15.9848	0	0
Y10	Arm	10	M	15	64.0138		141.393	34.2625	38.4775	1.2858	17.7352	0	0
Y10	Arm	11	M	16	64.3696		149.301	33.0955	45.0572	1.3004	17.9366	0	0
Y10	Arm	12	M	16	61.5048		150.978	32.7382	41.5454	1.4659	20.2193	0	0
Y10	Arm	13	M	17	61.983		154.977	32.0713	54.3052	1.4377	19.8303	0	0
Y10	Arm	14	M	17	62.5148		157.367	31.1351	56.9048	1.5452	21.3131	0	0
Y10	Arm	15	M	18	62.6334		161.413	30.9391	58.5882	1.6496	22.7531	0	0
Y10	Arm	16	M	19	59.4769		157.568	29.0306	59.0026	1.8078	24.9352	0	0
Y10	Arm	17	M	18	60.6188		165.566	29.586	72.638	1.8985	26.1862	0	0
Y10	Arm	18	M	19	58.8366		167.73	28.0946	77.3989	1.9065	26.2966	0	0
Y10	Arm	19	M	20	61.8208		171.009	26.0903	82.0094	2.1195	29.2345	0	0
Y10	Arm	20	M	20	62.8869		171.624	26.542	90.2933	2.296	31.669	0	0
Y11	Bike	0	M	6	78.5178		97.1342	31.0576	22.3729	0.5141	9.52037	1	1
Y11	Bike	1	M	6	84.4644		117.63	34.1243	24.8577	0.7945	14.713	1	1
Y11	Bike	2	M	6	84.0349		116.284	37.688	25.1205	0.842	15.5926	1	1
Y11	Bike	3	M	6	82.5238		107.598	38.5757	22.4275	0.7821	14.4833	1	1
Y11	Bike	4	M	6	91.5844		122.14	39.1492	21.3168	0.8185	15.1574	1	1
Y11	Bike	5	M	7	87.26		123.22	38.9116	29.1497	1.1753	21.7648	1	1
Y11	Bike	6	M	7	91.7956		128.67	38.9717	28.2232	1.1827	21.9019	1	1
Y11	Bike	7	M	7	91.0088		131.315	39.7978	29.006	1.1945	22.1204	1	1
Y11	Bike	8	M	8	93.7035		136.861	40.1492	34.077	1.3165	24.3796	1	1
Y11	Bike	9	M	8	95.9713		142.452	39.3311	36.617	1.4534	26.9148	1	1
Y11	Bike	10	M	8	96.4972		143.723	40.2876	37.8298	1.5384	28.4889	1	1
Y11	Bike	11	M	9	92.6544		147.42	38.6927	44.5533	1.7577	32.55	1	1
Y11	Bike	12	M	9	94.9473		151.678	39.3952	45.5277	1.8013	33.3574	1	1
Y11	Bike	13	M	10	87.4347		154.902	38.594	48.6762	1.9091	35.3537	1	1
Y11	Bike	14	M	11	93.919		160.809	38.2463	50.5802	1.9554	36.2111	1	1
Y11	Bike	15	M	12	90.0423		163.722	37.7643	56.5894	2.1906	40.5667	1	1
Y11	Bike	16	M	13	93.6382		168.19	37.2963	56.1292	2.0522	38.0037	1	1
Y11	Bike	17	M	14	93.0854		173.549	38.3165	60.5138	2.4589	45.5352	1	1
Y11	Bike	18	M	15	97.3055		175.571	36.4941	69.4324	2.4886	46.0852	1	1
Y11	Bike	19	M	16	96.0485		180.525	36.4987	72.4064	2.5832	47.837	1	1
Y11	Bike	20	M	17	97.2424		183.432	34.6663	80.1714	2.8217	52.2537	1	1
Y11	Bike	21	M	18	99.8448		185.572	34.0766	85.1588	2.8285	52.3796	1	1
Y11	Bike	22	M	20	99.6319		190.114	31.8815	92.6987	3.1431	58.2056	1	1
Y11	Bike	23	M	20	100.123		192.354	30.1371	100.634	3.1822	58.9296	1	1
Y11	Arm	0	M	6	76.8484		96.0052	27.0379	24.9027	0.4183	7.7463	1	1
Y11	Arm	1	M	7	81.1381		109.629	29.8718	25.4113	0.6085	11.2685	1	1
Y11	Arm	2	M	7	80.1816		122.121	30.5144	31.5982	0.7564	14.0074	1	1
Y11	Arm	3	M	8	88.5206		127.166	32.5639	31.3216	0.8684	16.0815	1	1
Y11	Arm	4	M	8	100.361		120.533	35.6189	30.7414	0.9709	17.9796	1	1
Y11	Arm	5	M	9	95.3458		132.011	33.4639	33.6501	0.9114	16.8778	1	1
Y11	Arm	6	M	9	84.585		130.18	33.2641	34.2266	0.8633	15.987	1	1
Y11	Arm	7	M	9	87.2153		129.953	36.7672	32.2053	0.8858	16.4037	1	1
Y11	Arm	8	M	10	88.2166		130.48	34.1103	33.7831	0.9114	16.8778	1	1
Y11	Arm	9	M	11	86.6391		138.031	35.2852	36.0291	1.0229	18.9426	1	1
Y11	Arm	10	M	12	95.7693		138.797	35.4473	34.9811	1.0749	19.9056	1	1
Y11	Arm	11	M	12	99.4789		147.04	35.4149	38.4033	1.1135	20.6204	1	1
Y11	Arm	12	M	13	98.2791		144.935	36.4809	37.6207	1.1676	21.6222	1	1
Y11	Arm	13	M	14	96.7817		152.923	35.2374	44.8326	1.1562	21.4111	1	1
Y11	Arm	14	M	14	96.0719		148.214	34.6627	40.467	1.3482	24.9667	1	1
Y11	Arm	15	M	15	90.2723		152.925	34.5802	41.1886	1.2626	23.3815	1	1
Y11	Arm	16	M	15	91.8475		157.977	33.307	46.7577	1.3302	24.6333	1	1
Y11	Arm	17	M	16	95.389		153.824	35.3299	44.0109	1.3306	24.6407	1	1
Y11	Arm	18	M	16	97.6833		162.219	34.1514	48.5818	1.5435	28.5833	1	1
Y11	Arm	19	M	16	93.0652		168.63	34.66	51.7128	1.627	30.1296	1	1
Y11	Arm	20	M	17	97.3721		167.115	33.4081	53.9586	1.6562	30.6704	1	1
Y11	Arm	21	M	18	97.5495		173.561	34.0339	49.5289	1.7071	31.613	1	1
Y11	Arm	22	M	18	100.873		177.064	33.6109	60.2863	1.85	34.2593	1	1
Y11	Arm	23	M	19	100.689		181.594	30.6376	57.9777	2.0937	38.7722	1	1
Y11	Arm	24	M	20	101.697		178.92	31.1236	60.3253	2.1646	40.0852	1	1
Y11	Arm	25	M	20	99.6271		184.892	29.6397	72.0631	2.2518	41.7	1	1
Y11	Arm	26	M	20	93.2275		188.5	29.5407	77.0887	2.2352	41.3926	1	1
Y11	Arm	27	M	20	92.6878		190.124	28.78	78.2979	2.2518	41.7	1	1
Y12	Bike	0	M	6	92.6555	94.0918	88.5466	39.678	31.47	0.6875	9.04605	1	0
Y12	Bike	1	M	6	100.075	92.1385	91.8575	39.3362	36.643	1.2118	15.9447	1	0
Y12	Bike	2	M	6	91.747	96.1445	98.0005	39.4793	38.1765	1.1739	15.4461	1	0
Y12	Bike	3	M	7	104.016	94.3386	101.642	39.5736	39.0002	1.3662	17.9763	1	0
Y12	Bike	4	M	7	91.9043	97.0724	106.908	39.7995	40.4593	1.389	18.2763	1	0
Y12	Bike	5	M	8	103.624	95.1988	107.68	41.421	43.0179	1.583	20.8289	1	0
Y12	Bike	6	M	8	97.5417	96.0154	113.178	39.7972	45.324	1.6054	21.1237	1	0
Y12	Bike	7	M	8	97.6025	98.7684	119.175	39.8981	47.4511	1.7653	23.2276	1	0
Y12	Bike	8	M	8	97.2979	101.359	121.753	40.0698	48.3568	1.7213	22.6487	1	0
Y12	Bike	9	M	9	103.889	98.5653	125.697	41.3889	52.8341	2.0377	26.8118	1	0
Y12	Bike	10	M	9	95.8287	101.336	131.83	40.8432	53.3187	1.8872	24.8316	1	0
Y12	Bike	11	M	9	94.444	101.043	133.233	40.1483	58.4333	1.9823	26.0829	1	0
Y12	Bike	12	M	10	105.043	90.4468	141.354	39.6485	63.8572	2.3068	30.3526	1	0
Y12	Bike	13	M	10	100.771	94.872	146.499	39.3307	66.313	2.259	29.7237	1	0
Y12	Bike	14	M	12	102.619	83.2488	150.686	40.0746	70.9965	2.5546	33.6132	1	0
Y12	Bike	15	M	13	102.129	86.721	153.966	39.3757	72.2731	2.5203	33.1618	1	0
Y12	Bike	16	M	14	100.373	89.9614	163.288	36.2943	78.9371	2.8255	37.1776	1	0
Y12	Bike	17	M	15	109.36	93.1283	163.205	37.642	85.5869	2.8977	38.1276	1	0
Y12	Bike	18	M	16	109.552	82.7528	167.783	37.2585	87.8854	3.0363	39.9513	1	0
Y12	Bike	19	M	17	103.832	84.4161	173.628	33.8694	98.2898	3.2206	42.3763	1	0
Y12	Bike	20	M	18	105.494	93.4923	178.632	31.6866	111.422	3.3539	44.1303	1	0
Y12	Bike	21	M	19	104.85	101.47	179.97	30.3233	121.81	3.6163	47.5829	1	0
Y12	Bike	22	M	19	108.689		181.08	30.0098	126.59	3.8735	50.9671	1	0
Y12	Bike	23	M	20	100.559		185.487	26.08	136.04	3.9133	51.4908	1	0
Y12	Arm	0	M	6	93.4472		91.0626	37.6792	24.2541	0.7045	9.26974	1	0
Y12	Arm	1	M	6	95.1232		104.61	38.7114	28.3521	0.9021	11.8697	1	0
Y12	Arm	2	M	6	90.8935		103.471	35.4491	34.8354	1.0221	13.4487	1	0
Y12	Arm	3	M	6	95.8451		100.145	39.9739	33.7429	0.8921	11.7382	1	0
Y12	Arm	4	M	6	95.1332		104.059	35.6611	34.403	0.9804	12.9	1	0
Y12	Arm	5	M	7	90.9831		107.752	39.155	34.0243	0.9456	12.4421	1	0
Y12	Arm	6	M	7	93.8828		107.713	37.7932	33.3843	0.9925	13.0592	1	0
Y12	Arm	7	M	7	96.2542		111.9	38.0685	36.7561	1.0917	14.3645	1	0
Y12	Arm	8	M	8	98.3656		116.545	38.6162	39.9203	1.199	15.7763	1	0
Y12	Arm	9	M	8	94.5189		116.745	38.2806	39.2815	1.1376	14.9684	1	0
Y12	Arm	10	M	8	100.626		116.972	40.3487	36.5474	1.0942	14.3974	1	0
Y12	Arm	11	M	8	92.0263		115.225	35.4161	36.6186	1.0755	14.1513	1	0
Y12	Arm	12	M	10	102.108		123.292	38.0049	49.1678	1.5105	19.875	1	0
Y12	Arm	13	M	11	98.8977		130.182	39.3005	43.0525	1.4227	18.7197	1	0
Y12	Arm	14	M	12	94.5447		132.117	37.4299	52.1051	1.6977	22.3382	1	0
Y12	Arm	15	M	13	99.008		136.093	38.7187	50.8018	1.5239	20.0513	1	0
Y12	Arm	16	M	14	96.3777		151.962	38.1643	51.5734	1.5527	20.4303	1	0
Y12	Arm	17	M	15	105.6		148.81	36.403	54.2992	1.7236	22.6789	1	0
Y12	Arm	18	M	17	100.877		151.927	35.2258	61.2019	1.8331	24.1197	1	0
Y12	Arm	19	M	18	101.562		160.181	34.3757	71.1526	2.0989	27.6171	1	0
Y12	Arm	20	M	19	96.462		164.81	33.1734	72.3337	2.2057	29.0224	1	0
Y12	Arm	21	M	20	100.646		166.26	34.065	83.9585	2.2748	29.9316	1	0
Y12	Arm	22	M	20	104.609		170.542	28.6226	86.4872	2.3899	31.4461	1	0
Y12	Arm	23	M	20	107.792		170.809	28.6226	88.9056	2.3899	31.4461	1	0
Y13	Bike	0	M	6	79.6799		70.2645	34.7148	17.5697	0.3608	4.74737	0	0
Y13	Bike	1	M	6	79.4789		94.0356	38.725	27.4595	0.7802	10.2658	0	0
Y13	Bike	2	M	6	82.7362		97.5601	38.6423	21.5983	0.7168	9.43158	0	0
Y13	Bike	3	M	6	82.1355		91.9297	40.4091	24.2932	0.7415	9.75658	0	0
Y13	Bike	4	M	6	63.9295		97.3948	36.4049	29.9723	0.9239	12.1566	0	0
Y13	Bike	5	M	6	87.7091		106.404	39.6532	28.2288	1.022	13.4474	0	0
Y13	Bike	6	M	7	86.6083		106.261	39.8552	34.9831	1.1585	15.2434	0	0
Y13	Bike	7	M	8	89.181		112.203	40.811	39.0578	1.2574	16.5447	0	0
Y13	Bike	8	M	9	90.4976		119.496	39.7339	42.615	1.4269	18.775	0	0
Y13	Bike	9	M	9	90.0023		126.397	40.9031	43.73	1.4295	18.8092	0	0
Y13	Bike	10	M	10	93.5535		132.643	38.7711	49.2333	1.6612	21.8579	0	0
Y13	Bike	11	M	12	97.2005		135.801	40.7882	47.7657	1.6748	22.0368	0	0
Y13	Bike	12	M	13	104.103		144.468	39.9947	54.9566	1.7989	23.6697	0	0
Y13	Bike	13	M	14	96.2423		147.063	38.7186	67.1378	2.2218	29.2342	0	0
Y13	Bike	14	M	15	92.7908		158.399	37.6689	69.3865	2.1477	28.2592	0	0
Y13	Bike	15	M	18	96.0489		165.219	35.8461	82.7368	2.8203	37.1092	0	0
Y13	Bike	16	M	19	95.5139		170.863	33.7354	88.2108	2.5883	34.0566	0	0
Y13	Bike	17	M	20	98.7009		178.456	32.8296	111.537	3.0936	40.7053	0	0
Y13	Bike	18	M	20	94.08		185.156	27.4933	120.292	3.0936	40.7053	0	0
Y13	Arm	0	M	6	79.5522		69.405	35.4154	14.0619	0.3174	4.17632	0	0
Y13	Arm	1	M	7	79.7643		84.3279	36.9279	22.1022	0.5517	7.25921	0	0
Y13	Arm	2	M	7	88.408		90.9778	36.7015	24.0525	0.69	9.07895	0	0
Y13	Arm	3	M	7	85.8685		87.9862	36.7125	27.0947	0.649	8.53947	0	0
Y13	Arm	4	M	7	86.4353		94.9651	36.1336	30.3162	0.597	7.85526	0	0
Y13	Arm	5	M	7	78.3731		93.416	38.7956	28.5827	0.7059	9.28816	0	0
Y13	Arm	6	M	7	81.434		94.288	39.3655	31.7473	0.7433	9.78026	0	0
Y13	Arm	7	M	8	78.5717		101.921	38.4766	38.9169	1.0492	13.8053	0	0
Y13	Arm	8	M	10	87.1473		100.601	39.2832	27.3996	0.8295	10.9145	0	0
Y13	Arm	9	M	11	88.7364		114.254	37.7239	37.6992	1.0908	14.3526	0	0
Y13	Arm	10	M	13	83.3276		109.396	36.3421	40.0701	1.1112	14.6211	0	0
Y13	Arm	11	M	13	89.0706		114.618	36.0486	43.8422	1.1931	15.6987	0	0
Y13	Arm	12	M	15	90.5151		112.215	34.9286	45.7962	1.1976	15.7579	0	0
Y13	Arm	13	M	16	77.3833		136.296	30.6031	58.3285	1.3663	17.9776	0	0
Y13	Arm	14	M	17	86.8257		131.721	34.432	56.4495	1.441	18.9605	0	0
Y13	Arm	15	M	16	86.8149		139.884	32.252	63.2404	1.6025	21.0855	0	0
Y13	Arm	16	M	18	87.2126		140.258	37.0568	62.0402	1.6456	21.6526	0	0
Y13	Arm	17	M	19	84.1513		144.345	31.5516	61.345	1.5619	20.5513	0	0
Y13	Arm	18	M	20	86.5865		145.846	32.8418	61.1615	1.7479	22.9987	0	0
Y13	Arm	19	M	20	86.0626		148.157	31.6416	63.002	1.771	23.3026	0	0
Y13	Arm	20	M	20	76.4143		158.265	30.703	67.3379	1.7932	23.5947	0	0
Y13	Arm	21	M	20	79.4954		159.457	30.9437	75.2449	1.8074	23.7816	0	0
Y13	Arm	22	M	20	84.4714		165.798	27.9129	79.0131	1.6874	22.2026	0	0
Y13	Arm	23	M	20	83.4589		167.765	28.5754	81.7925	1.9823	26.0829	0	0
Y13	Arm	24	M	20	76.38		171.279	27.016	81.7925	1.9823	26.0829	0	0
Y14	Bike	0	F	6	70.2863		81.8357	30.8088	19.9315	0.3308	4.47027	0	0
Y14	Bike	1	F	6	84.089		99.4926	38.9662	25.4706	0.7355	9.93919	0	0
Y14	Bike	2	F	6	84.3865		90.8998	38.3366	24.7977	0.6943	9.38243	0	0
Y14	Bike	3	F	6	86.9665		103.92	39.0443	29.6816	0.8227	11.1176	0	0
Y14	Bike	4	F	6	76.3246		94.233	39.0975	28.8185	0.7431	10.0419	0	0
Y14	Bike	5	F	6	74.7689		102.96	37.3211	32.281	0.9804	13.2486	0	0
Y14	Bike	6	F	6	82.9719		109.365	38.4987	36.7408	1.0531	14.2311	0	0
Y14	Bike	7	F	6	80.1264		109.105	37.8835	37.7773	1.1155	15.0743	0	0
Y14	Bike	8	F	7	83.9453		110.783	39.3313	36.7742	1.0856	14.6703	0	0
Y14	Bike	9	F	7	85.6416		114.787	40.2623	39.2114	1.2147	16.4149	0	0
Y14	Bike	10	F	7	83.3649		121.597	38.71	42.7578	1.4004	18.9243	0	0
Y14	Bike	11	F	8	89.4292		127.483	38.8217	45.0847	1.3619	18.4041	0	0
Y14	Bike	12	F	8	86.5901		122.948	37.7365	49.3931	1.615	21.8243	0	0
Y14	Bike	13	F	9	103.247		138.795	40.4981	46.0485	1.4773	19.9635	0	0
Y14	Bike	14	F	10	96.1896		138.392	39.6378	49.3964	1.5625	21.1149	0	0
Y14	Bike	15	F	11	93.675		143.092	37.7137	52.355	1.6641	22.4878	0	0
Y14	Bike	16	F	12	97.2591		149.413	37.4166	56.2291	1.787	24.1486	0	0
Y14	Bike	17	F	13	91.9416		154.578	37.5996	57.6229	1.8149	24.5257	0	0
Y14	Bike	18	F	14	90.3016		156.992	35.3729	63.5399	1.8413	24.8824	0	0
Y14	Bike	19	F	15	96.4343		161.424	34.9761	64.2613	1.856	25.0811	0	0
Y14	Bike	20	F	15	101.612		163.15	35.6645	69.8939	2.1716	29.3459	0	0
Y14	Bike	21	F	16	91.5458		173.448	33.8315	76.252	2.1809	29.4716	0	0
Y14	Bike	22	F	16	93.9606		173.311	34.4825	73.3769	2.1121	28.5419	0	0
Y14	Bike	23	F	17	92.628		178.271	33.3685	83.8138	2.3537	31.8068	0	0
Y14	Bike	24	F	18	89.1483		182.042	32.0987	88.6072	2.453	33.1486	0	0
Y14	Bike	25	F	19	93.9974		185.638	32.7232	91.758	2.5634	34.6405	0	0
Y14	Bike	26	F	20	96.711		187.351	33.466	97.7385	2.9874	40.3703	0	0
Y14	Bike	27	F	20	95.096		191.311	30.8902	101.088	2.9874	40.3703	0	0
Y14	Arm	0	F	7	64.9773		73.5937	30.9361	21.33	0.3619	4.89054	0	0
Y14	Arm	1	F	7	67.4918		96.8725	38.7173	21.709	0.7273	9.82838	0	0
Y14	Arm	2	F	7	68.2102		99.88	37.3887	24.2382	0.6959	9.40405	0	0
Y14	Arm	3	F	7	59.5257		96.4618	36.6064	26.0844	0.6258	8.45676	0	0
Y14	Arm	4	F	8	61.9633		101.155	35.9611	26.6093	0.6568	8.87568	0	0
Y14	Arm	5	F	9	58.7965		99.652	36.391	25.6942	0.7081	9.56892	0	0
Y14	Arm	6	F	10	59.2996		104.779	34.9458	28.7571	0.816	11.027	0	0
Y14	Arm	7	F	9	56.6621		105.28	36.7331	29.3278	0.7484	10.1135	0	0
Y14	Arm	8	F	10	57.4044		106.19	37.3032	30.855	0.7604	10.2757	0	0
Y14	Arm	9	F	10	63.7098		99.327	37.3671	31.0455	0.9029	12.2014	0	0
Y14	Arm	10	F	10	59.7367		110.01	35.8987	34.5295	0.9662	13.0568	0	0
Y14	Arm	11	F	11	57.4689		116.387	35.7325	39.3976	1.0046	13.5757	0	0
Y14	Arm	12	F	12	59.8887		117.567	35.835	36.9034	1.0978	14.8351	0	0
Y14	Arm	13	F	12	64.3277		107.7	37.1674	39.9998	1.1841	16.0014	0	0
Y14	Arm	14	F	13	59.5638		116.827	36.6035	41.7402	1.1369	15.3635	0	0
Y14	Arm	15	F	13	62.2163		121.324	35.7819	42.966	1.1929	16.1203	0	0
Y14	Arm	16	F	14	56.6209		125.006	34.5017	44.6725	1.2125	16.3851	0	0
Y14	Arm	17	F	14	59.8649		122.074	34.6447	45.3689	1.2031	16.2581	0	0
Y14	Arm	18	F	14	56.4786		132.857	34.4438	46.1474	1.3425	18.1419	0	0
Y14	Arm	19	F	15	61.7691		133.938	34.9152	50.1101	1.4269	19.2824	0	0
Y14	Arm	20	F	15	59.1668		141.855	33.174	55.8199	1.5043	20.3284	0	0
Y14	Arm	21	F	15	49.1241		147.637	31.2562	65.8586	1.4	18.9189	0	0
Y14	Arm	22	F	16	56.6001		155.096	32.2491	62.1714	1.7068	23.0649	0	0
Y14	Arm	23	F	16	53.8181		159.192	28.2899	72.7506	1.6521	22.3257	0	0
Y14	Arm	24	F	17	55.0334		164.112	28.6666	75.0545	1.7217	23.2662	0	0
Y14	Arm	25	F	18	56.4471		164.378	28.4628	77.4765	1.8509	25.0122	0	0
Y14	Arm	26	F	19	56.0361		108.825	27.7628	79.2743	1.8554	25.073	0	0
Y14	Arm	27	F	19	54.5023		178.92	26.6208	84.6427	1.8303	24.7338	0	0
Y14	Arm	28	F	20	54.1459		180.75	25.1872	87.3214	1.9525	26.3851	0	0
Y15	Bike	0	M	6	67.4892		87.8233	39.6798	15.0833	0.3458	4.3225	0	0
Y15	Bike	1	M	6	76.8872		98.1794	41.7913	31.0115	1.1481	14.3512	0	0
Y15	Bike	2	M	6	77.8514		100.212	42.0586	27.5719	1.0215	12.7688	0	0
Y15	Bike	3	M	6	77.4638		106.312	42.543	29.6168	1.2077	15.0963	0	0
Y15	Bike	4	M	6	75.3748		106.682	43.2034	27.6781	1.1947	14.9337	0	0
Y15	Bike	5	M	6	69.5818		114.182	46.6048	26.5089	1.1643	14.5537	0	0
Y15	Bike	6	M	7	76.8527		116.512	42.4083	34.792	1.4948	18.685	0	0
Y15	Bike	7	M	7	84.7413		121.047	44.2742	37.1227	1.6718	20.8975	0	0
Y15	Bike	8	M	7	79.5038		126.674	44.6883	37.9443	1.6934	21.1675	0	0
Y15	Bike	9	M	8	79.4556		128.675	44.0835	43.6955	1.8443	23.0538	0	0
Y15	Bike	10	M	9	78.6951		133.748	45.7374	43.897	1.9777	24.7213	0	0
Y15	Bike	11	M	9	81.2928		138.999	42.5155	49.5649	2.11	26.375	0	0
Y15	Bike	12	M	10	80.7717		139.198	48.2255	51.4151	2.1409	26.7612	0	0
Y15	Bike	13	M	11	81.6257		146.999	41.9169	59.6639	2.2117	27.6462	0	0
Y15	Bike	14	M	11	86.2931		150.553	42.4039	62.1406	2.4022	30.0275	0	0
Y15	Bike	15	M	12	88.1643		154.783	41.7483	61.2431	2.5488	31.86	0	0
Y15	Bike	16	M	13	87.7569		158.284	43.9735	65.6138	2.7163	33.9537	0	0
Y15	Bike	17	M	13	88.1669		162.673	41.8741	68.4996	2.75	34.375	0	0
Y15	Bike	18	M	14	86.7807		165.988	39.9336	80.284	2.9188	36.485	0	0
Y15	Bike	19	M	16	89.3938		171.7	38.125	92.8689	3.4486	43.1075	0	0
Y15	Bike	20	M	17	93.9173		175.797	40.7206	97.8484	3.8482	48.1025	0	0
Y15	Bike	21	M	18	84.753		182.509	35.0526	109.328	3.6168	45.21	0	0
Y15	Bike	22	M	19	90.4243		188	32.9949	118.834	4.033	50.4125	0	0
Y15	Bike	23	M	20	89.3947		194	30.8291	130.7	4.033	50.4125	0	0
Y15	Arm	0	M	7	70.8231		93.5641	37.4046	18.6537	0.3958	4.9475	0	0
Y15	Arm	1	M	7	91.9239		114.945	42.0129	27.4296	1.0149	12.6862	0	0
Y15	Arm	2	M	7	87.8972		121.852	42.3427	27.3005	1.0414	13.0175	0	0
Y15	Arm	3	M	7	78.8474		120.921	41.5476	25.3388	1.0151	12.6887	0	0
Y15	Arm	4	M	8	89.8523		133.441	41.2507	33.4768	1.1796	14.745	0	0
Y15	Arm	5	M	8	89.5719		130.897	42.495	36.0075	1.3449	16.8113	0	0
Y15	Arm	6	M	9	79.9658		139.318	40.7399	38.0251	1.3067	16.3338	0	0
Y15	Arm	7	M	9	85.4961		147.195	39.6381	42.9374	1.3823	17.2788	0	0
Y15	Arm	8	M	11	75.9789		157.013	37.5148	46.1074	1.3215	16.5188	0	0
Y15	Arm	9	M	11	79.791		154.388	38.6728	46.9971	1.4732	18.415	0	0
Y15	Arm	10	M	12	88.484		155.01	38.8972	52.4689	1.6603	20.7538	0	0
Y15	Arm	11	M	13	83.94		165.553	38.3761	54.4079	1.7563	21.9537	0	0
Y15	Arm	12	M	14	83.5533		168.89	36.9782	56.3502	1.7133	21.4162	0	0
Y15	Arm	13	M	16	82.3312		170.985	39.2199	56.4117	1.9861	24.8262	0	0
Y15	Arm	14	M	17	79.0825		174.73	34.5596	66.2043	1.9861	24.8262	0	0
Y16	Bike	0	M	6	69.1066	96.1958	62.4545	40.5313	16.2429	0.4622	6.60286	0	0
Y16	Bike	1	M	6	72.8744	95.9019	70.5518	40.0026	20.9405	0.6836	9.76571	0	0
Y16	Bike	2	M	6	72.2088	92.9114	74.7554	40.5579	21.5806	0.6752	9.64571	0	0
Y16	Bike	3	M	6	74.6324	97.8229	80.3758	39.8919	22.1333	0.7775	11.1071	0	0
Y16	Bike	4	M	6	72.5662	103.492	82.0263	40.9381	22.6555	0.8931	12.7586	0	0
Y16	Bike	5	M	6	75.291	91.9808	84.5147	43.0434	21.7223	0.935	13.3571	0	0
Y16	Bike	6	M	7	77.9179	97.4813	87.6788	42.4947	28.3974	1.0302	14.7171	0	0
Y16	Bike	7	M	7	74.7429	98.7622	90.7434	42.7801	34.3612	1.2826	18.3229	0	0
Y16	Bike	8	M	7	72.4203	100.035	93.2426	42.1687	32.7998	1.2762	18.2314	0	0
Y16	Bike	9	M	8	73.2395	110.067	98.7504	42.8625	37.2978	1.3999	19.9986	0	0
Y16	Bike	10	M	9	75.4498	108.683	102.898	41.5036	38.6116	1.451	20.7286	0	0
Y16	Bike	11	M	9	77.4787	114.165	107.099	40.8394	39.7801	1.5606	22.2943	0	0
Y16	Bike	12	M	10	77.5921	108.455	107.403	42.4399	44.5344	1.5742	22.4886	0	0
Y16	Bike	13	M	11	74.4344	106.454	115.169	41.7516	48.5858	1.8316	26.1657	0	0
Y16	Bike	14	M	11	76.3465	106.404	117.715	41	49.7538	1.7677	25.2529	0	0
Y16	Bike	15	M	12	80.4083	94.2894	125.354	41.2687	55.8831	2.1321	30.4586	0	0
Y16	Bike	16	M	14	80.3947	99.9498	132.934	40.2262	62.0068	1.9713	28.1614	0	0
Y16	Bike	17	M	15	79.7617	101.428	138.833	41.0983	62.4225	2.3777	33.9671	0	0
Y16	Bike	18	M	16	79.5269	115.319	146.102	39.1236	67.7472	2.3005	32.8643	0	0
Y16	Bike	19	M	18	78.6897	108.338	153.947	36.1519	80.4296	2.6516	37.88	0	0
Y16	Bike	20	M	19	76.3788	118.728	161.685	36.1828	81.5641	2.6169	37.3843	0	0
Y16	Bike	21	M	20	71.2526	116.44	165.989	34.3071	94.7138	2.8565	40.8071	0	0
Y16	Bike	22	M	20	73.3162	112.551	172.897	32.7947	97.2659	2.9783	42.5471	0	0
Y16	Arm	0	M	6	75.3437		62.1513	41.3806	14.508	0.449	6.41429	0	0
Y16	Arm	1	M	6	85.8109		85.505	41.2037	22.2551	0.763	10.9	0	0
Y16	Arm	2	M	6	81.9402		86.9727	41.4034	22.1032	0.7803	11.1471	0	0
Y16	Arm	3	M	7	83.1695		86.9727	41.29	20.1757	0.6744	9.63429	0	0
Y16	Arm	4	M	7	86.3141		87.8544	41.98	24.0317	0.967	13.8143	0	0
Y16	Arm	5	M	7	79.8057		93.6745	41.3719	26.3539	0.8614	12.3057	0	0
Y16	Arm	6	M	8	77.0949		101.078	41.7205	26.84	0.9568	13.6686	0	0
Y16	Arm	7	M	9	85.8256		101.922	43.018	32.5135	1.1404	16.2914	0	0
Y16	Arm	8	M	10	82.9872		109.971	40.6598	32.1236	1.0708	15.2971	0	0
Y16	Arm	9	M	10	87.4818		118.527	41.3412	39.96	1.2077	17.2529	0	0
Y16	Arm	10	M	12	86.6105		122.997	38.8289	43.9217	1.4694	20.9914	0	0
Y16	Arm	11	M	12	92.4878		130.018	40.4851	44.4105	1.4351	20.5014	0	0
Y16	Arm	12	M	13	87.6925		135.251	41.0988	43.7949	1.3754	19.6486	0	0
Y16	Arm	13	M	13	87.7822		143.338	40.3065	49.1336	1.6175	23.1071	0	0
Y16	Arm	14	M	15	90.2185		147.133	36.8773	53.6243	1.6063	22.9471	0	0
Y16	Arm	15	M	17	84.2952		153.578	37.5607	58.2175	1.7311	24.73	0	0
Y16	Arm	16	M	19	83.9205		157.15	35.2818	54.7446	1.5825	22.6071	0	0
Y16	Arm	17	M	19	80.3454		163.452	34.0209	69.2245	2.0872	29.8171	0	0
Y16	Arm	18	M	19	73.2597		167.783	34.6714	68.9	1.9757	28.2243	0	0
Y16	Arm	19	M	20	73.4808		169	32.7374	74.1828	2.0918	29.8829	0	0
Y16	Arm	20	M	20	68.8802		175	30.5518	74.9724	2.0918	29.8829	0	0
Y17	Bike	0	M	6	54.8555	87.4432	91.33	27.9127	29.4879	0.4865	4.81683	0	0
Y17	Bike	1	M	6	81.5948	90.2947	109.497	40.4355	21.4898	1.0172	10.0713	0	0
Y17	Bike	2	M	6	76.6682	90.4499	106.812	36.9271	32.1875	0.9008	8.91881	0	0
Y17	Bike	3	M	6	72.8442	98.2939	111.605	36.0937	40.457	1.0765	10.6584	0	0
Y17	Bike	4	M	6	84.2862	106.221	115.542	42.1512	33.8849	1.3652	13.5168	0	0
Y17	Bike	5	M	6	88.0215	97.0102	122.401	42.1961	34.96	1.2308	12.1861	0	0
Y17	Bike	6	M	6	82.3773	102.418	130.962	40.5736	40.8338	1.6984	16.8158	0	0
Y17	Bike	7	M	7	94.2791	96.3433	133.739	41.5418	41.9109	1.733	17.1584	0	0
Y17	Bike	8	M	7	91.8579	91.125	135.617	42.0877	49.6297	1.9226	19.0356	0	0
Y17	Bike	9	M	7	88.8097	94.9054	142.494	42.8625	45.9254	1.8433	18.2505	0	0
Y17	Bike	10	M	7	92.4108	103.906	150.153	42.3917	50.7819	2.1542	21.3287	0	0
Y17	Bike	11	M	8	100.67	95.6618	150.771	45.5302	49.1233	2.2712	22.4871	0	0
Y17	Bike	12	M	9	92.0801	89.6158	159.137	40.8992	66.144	2.2894	22.6673	0	0
Y17	Bike	13	M	9	89.3962	89.2648	164.464	41.7529	72.7851	2.6181	25.9218	0	0
Y17	Bike	14	M	12	99.9128	90.0706	167.065	40.7877	74.6075	2.9399	29.1079	0	0
Y17	Bike	15	M	13	94.0865	94.2998	169.144	38.2753	79.7394	2.9759	29.4644	0	0
Y17	Bike	16	M	15	99.1942	103.509	176.673	43.1551	80.9102	3.1029	30.7218	0	0
Y17	Bike	17	M	16	102.293	113.971	183.339	38.7752	90.9148	3.7056	36.6891	0	0
Y17	Bike	18	M	17	99.2803	121.28	186.962	35.5253	103.644	3.9442	39.0515	0	0
Y17	Bike	19	M	18	95.5233	117.757	190.434	33.4309	112.781	3.5894	35.5386	0	0
Y17	Bike	20	M	20	91.638	114.395	193.606	32.213	114.188	3.6008	35.6515	0	0
Y17	Arm	0	M	6	56.3107		93.3485	29.1844	31.6467	0.5024	4.97426	0	0
Y17	Arm	1	M	7	77.9517		104.904	35.4328	27.2914	0.9329	9.23663	0	0
Y17	Arm	2	M	7	84.0694		98.141	43.3106	22.8522	0.7603	7.52772	0	0
Y17	Arm	3	M	7	66.9881		107.211	35.9461	32.3289	0.8805	8.71782	0	0
Y17	Arm	4	M	8	72.316		111.06	35.6131	29.8256	0.815	8.06931	0	0
Y17	Arm	5	M	8	75.38		109.68	40.1993	26.7356	0.9329	9.23663	0	0
Y17	Arm	6	M	8	72.0168		105.225	38.1649	41.7217	1.4702	14.5564	0	0
Y17	Arm	7	M	9	74.2272		108.603	38.5039	30.9339	0.9284	9.19208	0	0
Y17	Arm	8	M	9	80.8802		115.628	38.8462	35.749	1.2746	12.6198	0	0
Y17	Arm	9	M	11	76.9421		115.594	43.6961	37.2557	1.1143	11.0327	0	0
Y17	Arm	10	M	13	84.5857		123.177	42.7641	39.4329	1.169	11.5743	0	0
Y17	Arm	11	M	13	81.97		126.204	38.7177	37.8244	1.299	12.8614	0	0
Y17	Arm	12	M	13	88.2455		130.374	41.0843	46.8766	1.6352	16.1901	0	0
Y17	Arm	13	M	14	83.6026		131.878	39.8386	44.0671	1.4744	14.598	0	0
Y17	Arm	14	M	14	76.112		135.749	37.9108	44.3934	1.4149	14.0089	0	0
Y17	Arm	15	M	15	87.5272		140.387	39.8799	44.6206	1.5017	14.8683	0	0
Y17	Arm	16	M	15	82.5255		133.588	38.941	49.9857	1.6572	16.4079	0	0
Y17	Arm	17	M	15	88.8085		138.228	43.9735	44.8184	2.0551	20.3475	0	0
Y17	Arm	18	M	16	77.1838		149.079	38.9648	56.3499	1.6316	16.1545	0	0
Y17	Arm	19	M	16	84.3481		147.68	38.7155	50.827	1.698	16.8119	0	0
Y17	Arm	20	M	16	81.0214		155.361	37.2288	58.2608	1.8929	18.7416	0	0
Y17	Arm	21	M	17	80.9314		152.225	37.816	59.5934	1.7607	17.4327	0	0
Y17	Arm	22	M	19	85.6115		155.339	38.6148	62.1521	2.0447	20.2446	0	0
Y17	Arm	23	M	19	86.1721		159.368	37.2856	67.6566	2.1508	21.295	0	0
Y17	Arm	24	M	19	84.6225		167.057	35.8309	71.7891	2.1107	20.898	0	0
Y17	Arm	25	M	20	76.7507		168.982	34.5055	74.3927	2.2123	21.904	0	0
Y17	Arm	26	M	20	82.2541		175.727	33.6536	84.8091	2.505	24.802	0	0
Y17	Arm	27	M	20	79.5545		181	33.4671	84.8091	2.505	24.802	0	0
Y18	Bike	0	F	6	71.0299	73.8644	84	31.6371	14.9285	0.2852	4.91724	0	0
Y18	Bike	1	F	7	68.2366	71.9796	94.1383	33.1381	20.3834	0.571	9.84483	0	0
Y18	Bike	2	F	8	68.9773	73.6607	93.8096	33.383	19.9515	0.5252	9.05517	0	0
Y18	Bike	3	F	8	67.1179	70.6511	85.7553	34.1083	21.496	0.5377	9.27069	0	0
Y18	Bike	4	F	8	70.0033	82.6022	100.554	35.1771	21.2833	0.5997	10.3397	0	0
Y18	Bike	5	F	8	75.4637	80.678	96.6709	36.2538	21.0367	0.6745	11.6293	0	0
Y18	Bike	6	F	8	78.4593	77.9613	90.604	37.8964	21.8035	0.7443	12.8328	0	0
Y18	Bike	7	F	8	79.8813	75.3711	101.385	39.6349	21.5913	0.7588	13.0828	0	0
Y18	Bike	8	F	9	78.0954	78.2305	98.6024	39.6164	28.2472	1.0743	18.5224	0	0
Y18	Bike	9	F	9	76.6276	72.3375	99.4026	40.3565	24.3597	0.8094	13.9552	0	0
Y18	Bike	10	F	9	87.5769	80.4731	110.146	42.1771	27.0981	0.9509	16.3948	0	0
Y18	Bike	11	F	9	80.4219	74.7109	109.345	40.6155	29.8936	1.0633	18.3328	0	0
Y18	Bike	12	F	10	83.8944	72.8563	113.45	41.9808	29.6561	1.0481	18.0707	0	0
Y18	Bike	13	F	11	88.7763	74.318	111.75	43.0929	32.2734	1.244	21.4483	0	0
Y18	Bike	14	F	11	81.4477	75.7953	123.506	39.8837	31.0601	1.1644	20.0759	0	0
Y18	Bike	15	F	12	84	71.9147	124.677	39.184	35.3175	1.1749	20.2569	0	0
Y18	Bike	16	F	12	93.5905	78.0339	130.93	43.335	36.2156	1.3942	24.0379	0	0
Y18	Bike	17	F	13	93.5929	80.1489	133.104	40.8636	42.807	1.6775	28.9224	0	0
Y18	Bike	18	F	14	86.471	74.3437	136.523	40.8528	39.8643	1.348	23.2414	0	0
Y18	Bike	19	F	14	89.4146	79.9223	141.92	39.4488	48.4232	1.5887	27.3914	0	0
Y18	Bike	20	F	15	87.691	77.6892	145.759	40.5486	44.0257	1.4489	24.981	0	0
Y18	Bike	21	F	15	96.231	79.542	147.722	41.1057	46.6239	1.8734	32.3	0	0
Y18	Bike	22	F	16	91.208	77.2821	152.748	41.3838	45.3421	1.7213	29.6776	0	0
Y18	Bike	23	F	16	92.3859	79.6283	159.501	42.2086	49.1306	1.8432	31.7793	0	0
Y18	Bike	24	F	17	97.2656	84.483	162.011	43.0935	50.8544	1.8847	32.4948	0	0
Y18	Bike	25	F	17	91.6714	79.7157	164.132	41.7424	50.3757	1.8595	32.0603	0	0
Y18	Bike	26	F	18	95.7717	82.2746	169.321	41.6563	53.089	1.9567	33.7362	0	0
Y18	Bike	27	F	18	95.2305	83.8796	172.929	43.0569	55.1856	2.1584	37.2138	0	0
Y18	Bike	28	F	19	97.2121	83.5055	176.468	39.865	63.4515	2.3314	40.1966	0	0
Y18	Bike	29	F	19	93.6717	88.1912	179.915	39.9762	58.011	2.2008	37.9448	0	0
Y18	Bike	30	F	19	94.2367	84.0588	182.647	38.5211	70.4024	2.2657	39.0638	0	0
Y18	Bike	31	F	20	94.5349	85.364	186.863	37.5984	76.2144	2.2256	38.3724	0	0
Y18	Bike	32	F	20	92.3825	83.6925	188.712	37.9474	76.2144	2.3498	40.5138	0	0
Y18	Arm	0	F	6	73.5135	70.6645	83.5559	34.3135	14.8887	0.3564	6.14483	0	0
Y18	Arm	1	F	6	86.7039		98.8432	38.7294	21.0859	0.6124	10.5586	0	0
Y18	Arm	2	F	7	76.2716		96.4944	38.107	19.4884	0.5793	9.98793	0	0
Y18	Arm	3	F	7	74.4279		97.301	36.7072	23.1669	0.6257	10.7879	0	0
Y18	Arm	4	F	8	79.1704		100.343	38.5617	19.3117	0.5361	9.2431	0	0
Y18	Arm	5	F	8	76.9727		105.432	37.823	24.4729	0.7237	12.4776	0	0
Y18	Arm	6	F	8	73.3517		101.549	38.2733	22.8078	0.7222	12.4517	0	0
Y18	Arm	7	F	8	78.1175		104.927	38.197	24.0385	0.8518	14.6862	0	0
Y18	Arm	8	F	9	81.2624		104.852	36.2977	24.5966	0.7404	12.7655	0	0
Y18	Arm	9	F	9	76.0507		106.779	38.8961	27.8125	0.9258	15.9621	0	0
Y18	Arm	10	F	10	73.2647		111.381	36.5059	30.4214	0.8254	14.231	0	0
Y18	Arm	11	F	10	80.5642		119.241	39.8303	28.9003	1.1854	20.4379	0	0
Y18	Arm	12	F	10	84.1395		120.531	39.0369	30.7763	1.1448	19.7379	0	0
Y18	Arm	13	F	11	81.3146		117.93	35.9811	36.3737	1.2133	20.919	0	0
Y18	Arm	14	F	11	82.2673		127.557	38.3743	35.3939	1.2325	21.25	0	0
Y18	Arm	15	F	12	79.8753		132.995	37.0132	41.7804	1.2671	21.8466	0	0
Y18	Arm	16	F	13	88.6883		128.557	37.907	40.5511	1.2455	21.4741	0	0
Y18	Arm	17	F	14	83.9362		136.476	36.8215	41.7038	1.4893	25.6776	0	0
Y18	Arm	18	F	15	87.2798		142.112	34.9106	45.6827	1.4163	24.419	0	0
Y18	Arm	19	F	16	86.5203		149.849	34.1051	50.6029	1.6092	27.7448	0	0
Y18	Arm	20	F	17	87.2394		151.078	33.9431	50.1893	1.7225	29.6983	0	0
Y18	Arm	21	F	18	88.1975		156.478	35.7369	53.03	1.7352	29.9172	0	0
Y18	Arm	22	F	19	86.1447		161.526	31.3246	64.4327	1.8623	32.1086	0	0
Y18	Arm	23	F	19	88.2992		166.723	30.9159	67.3769	1.9294	33.2655	0	0
Y18	Arm	24	F	20	90.8094		169.728	31.9044	67.5887	2.0646	35.5966	0	0
Y18	Arm	25	F	20	88.4037		173.55	31.0572	68.0253	2.0646	35.5966	0	0
Y19	Bike	0	F	6	87.357	85.75	86.1171	28.717	14.4379	0.3447	4.92429	0	0
Y19	Bike	1	F	6	83.8955		84.9214	28.717	14.4379	0.3447	4.92429	0	0
Y19	Bike	2	F	7	94.4858		104.779	34.527	23.1903	0.7494	10.7057	0	0
Y19	Bike	3	F	7	97.7432		104.05	36.4166	21.8014	0.7241	10.3443	0	0
Y19	Bike	4	F	8	96.1396		105.836	35.0984	25.8182	0.8406	12.0086	0	0
Y19	Bike	5	F	8	97.5983		111.899	34.6183	27.2248	0.8426	12.0371	0	0
Y19	Bike	6	F	8	90.5027		110.947	33.8534	28.1139	0.841	12.0143	0	0
Y19	Bike	7	F	9	95.7204		115.205	35.3325	27.39	0.875	12.5	0	0
Y19	Bike	8	F	9	94.4529		119.386	35.5446	29.0402	0.999	14.2714	0	0
Y19	Bike	9	F	10	98.4581		124.263	35.601	36.4619	1.2364	17.6629	0	0
Y19	Bike	10	F	11	97.5056		132.337	36.1269	38.3601	1.2278	17.54	0	0
Y19	Bike	11	F	11	98.1645		142.644	34.5838	42.5445	1.278	18.2571	0	0
Y19	Bike	12	F	12	98.3294		144.493	34.3133	46.6198	1.3658	19.5114	0	0
Y19	Bike	13	F	13	101.18		153.648	33.7469	50.1866	1.49	21.2857	0	0
Y19	Bike	14	F	14	104.864		159.361	33.536	51.0647	1.4696	20.9943	0	0
Y19	Bike	15	F	15	105.339		164.407	33.9877	57.6412	1.649	23.5571	0	0
Y19	Bike	16	F	16	104.136		168.742	33.4202	60.2143	1.729	24.7	0	0
Y19	Bike	17	F	17	107.95		172.858	33.5596	66.2221	1.8614	26.5914	0	0
Y19	Bike	18	F	18	106.285		178.323	32.2745	72.5794	1.981	28.3	0	0
Y19	Bike	19	F	19	108.13		181.631	30.6549	81.6623	2.0998	29.9971	0	0
Y19	Bike	20	F	20	103.969		183.048	30.0775	87.5533	2.229	31.8429	0	0
Y19	Bike	21	F	20	100.746		189.021	26.104	108.128	2.5123	35.89	0	0
Y19	Arm	0	F	6	92.9131		82.2826	33.9025	13.8474	0.3441	4.91571	0	0
Y19	Arm	1	F	7	93.8721		107.248	34.6911	27.0256	0.7592	10.8457	0	0
Y19	Arm	2	F	8	93.4487		100.089	34.9969	23.9888	0.6985	9.97857	0	0
Y19	Arm	3	F	9	92.9484		103.119	34.9219	26.6967	0.8579	12.2557	0	0
Y19	Arm	4	F	9	94.2529		101.259	34.1695	30.0813	0.8402	12.0029	0	0
Y19	Arm	5	F	9	101.865		105.157	34.8412	31.1865	0.9058	12.94	0	0
Y19	Arm	6	F	10	101.774		111.362	34.0044	33.9225	0.9009	12.87	0	0
Y19	Arm	7	F	11	95.4526		110.974	32.8693	35.8201	1.0539	15.0557	0	0
Y19	Arm	8	F	12	96.7907		116.192	33.8502	36.7535	0.9795	13.9929	0	0
Y19	Arm	9	F	12	94.2984		116.578	32.8904	40.1423	1.1348	16.2114	0	0
Y19	Arm	10	F	13	97.1102		124.621	34.695	45.2194	1.2375	17.6786	0	0
Y19	Arm	11	F	13	102.981		131.204	32.7561	47.794	1.208	17.2571	0	0
Y19	Arm	12	F	14	100.865		129.977	32.0217	47.5667	1.2695	18.1357	0	0
Y19	Arm	13	F	14	97.706		140.261	31.5387	50.9244	1.2686	18.1229	0	0
Y19	Arm	14	F	15	99.0201		139.981	32.4049	49.5561	1.4097	20.1386	0	0
Y19	Arm	15	F	15	99.545		141.935	31.8628	52.9749	1.4182	20.26	0	0
Y19	Arm	16	F	16	105.006		143.157	32.4266	56.4776	1.6755	23.9357	0	0
Y19	Arm	17	F	17	101.612		156.529	29.2869	66.7697	1.548	22.1143	0	0
Y19	Arm	18	F	17	99.6724		169.147	27.8573	72.325	1.6112	23.0171	0	0
Y19	Arm	19	F	18	100.013		166.529	27.5827	71.9969	1.6642	23.7743	0	0
Y19	Arm	20	F	19	99.9282		169.376	26.3945	80.7164	1.8554	26.5057	0	0
Y19	Arm	21	F	20	100.124		171.567	26.2844	82.9422	1.972	28.1714	0	0
Y20	Bike	0	F	6	77.3485		88.3669	40.026	15.594	0.4022	7.53184	0	0
Y20	Bike	1	F	6	78.8703		107.011	42.3868	21.0224	0.6315	11.8258	0	0
Y20	Bike	2	F	6	86.7972		105.037	44.3633	18.4518	0.5971	11.1816	0	0
Y20	Bike	3	F	6	83.0391		104.681	44.5509	17.6112	0.5895	11.0393	0	0
Y20	Bike	4	F	7	81.5793		108.293	45.2575	22.0684	0.7857	14.7135	0	0
Y20	Bike	5	F	7	79.0211		111.551	43.8405	21.4705	0.7215	13.5112	0	0
Y20	Bike	6	F	7	81.8731		120.164	43.5761	21.5356	0.7196	13.4757	0	0
Y20	Bike	7	F	7	82.6207		117.748	46.7947	23.9402	0.7951	14.8895	0	0
Y20	Bike	8	F	8	79.4078		122.066	44.1895	26.9885	0.9625	18.0243	0	0
Y20	Bike	9	F	8	85.8789		124.623	46.7953	26.7816	1.07	20.0375	0	0
Y20	Bike	10	F	8	85.0792		131.521	44.852	30.0777	0.9856	18.4569	0	0
Y20	Bike	11	F	9	91.4833		128.908	46.0334	29.9779	1.243	23.2772	0	0
Y20	Bike	12	F	9	86.0846		137.293	45.1189	31.1326	1.0048	18.8165	0	0
Y20	Bike	13	F	9	92.7667		140.612	46.3306	33.0263	1.3225	24.7659	0	0
Y20	Bike	14	F	10	84.5278		139.804	44.4337	36.9885	1.3192	24.7041	0	0
Y20	Bike	15	F	10	88.3992		147.402	44.6358	36.3169	1.2651	23.691	0	0
Y20	Bike	16	F	10	93.5356		147.374	45.1947	40.1737	1.5493	29.0131	0	0
Y20	Bike	17	F	10	91.7002		149.558	44.8152	42.6624	1.5129	28.3315	0	0
Y20	Bike	18	F	11	85.3163		156.627	43.4411	42.3221	1.5056	28.1948	0	0
Y20	Bike	19	F	12	91.5916		158.493	44.8253	47.1004	1.6098	30.1461	0	0
Y20	Bike	20	F	12	91.911		167.435	42.3785	48.7191	1.7129	32.0768	0	0
Y20	Bike	21	F	12	93.2482		165.133	42.6956	49.7088	1.8278	34.2285	0	0
Y20	Bike	22	F	13	90.5111		172.041	40.619	55.4417	1.883	35.2622	0	0
Y20	Bike	23	F	13	94.4608		174.528	41.0265	56.5858	1.8888	35.3708	0	0
Y20	Bike	24	F	13	95.6205		174.291	41.2431	55.9254	2.0274	37.9663	0	0
Y20	Bike	25	F	14	95.9964		177.546	39.2912	64.3863	2.2175	41.5262	0	0
Y20	Bike	26	F	15	93.4122		178.727	37.8405	68.3082	2.2115	41.4139	0	0
Y20	Bike	27	F	16	86.8887		182.565	37.5364	75.9403	2.2765	42.6311	0	0
Y20	Bike	28	F	17	85.9674		184.382	35.7366	78.8263	2.3037	43.1404	0	0
Y20	Bike	29	F	19	79.8985		184.228	32.8138	88.1365	2.3937	44.8258	0	0
Y20	Bike	30	F	19	85.0063		185	30.9857	91.8098	2.3889	44.736	0	0
Y20	Bike	31	F	20	79.8867		185	30.0189	95.0905	2.4704	46.2622	0	0
Y20	Arm	0	F	6	77.7152		88.396	41.4769	13.5033	0.4039	7.56367	0	0
Y20	Arm	1	F	6	90.382		94.8236	42.1926	20.6833	0.6602	12.3633	0	0
Y20	Arm	2	F	6	89.1531		99.6734	43.6289	18.1752	0.5698	10.6704	0	0
Y20	Arm	3	F	6	85.6913		94.6855	42.3932	21.3368	0.6788	12.7116	0	0
Y20	Arm	4	F	6	81.7155		98.7826	42.3603	21.2743	0.5683	10.6423	0	0
Y20	Arm	5	F	7	79.1186		101.745	41.5381	21.7325	0.7227	13.5337	0	0
Y20	Arm	6	F	7	85.4417		99.1055	43.1479	18.6263	0.6583	12.3277	0	0
Y20	Arm	7	F	8	87.036		105.543	41.9867	22.9636	0.7118	13.3296	0	0
Y20	Arm	8	F	9	86.7502		113.163	40.5572	26.6385	0.8159	15.279	0	0
Y20	Arm	9	F	9	91.1582		111.526	42.7351	26.6539	0.906	16.9663	0	0
Y20	Arm	10	F	10	91.0395		117.494	41.2733	26.051	0.8621	16.1442	0	0
Y20	Arm	11	F	11	95.65		124.351	40.6755	30.3981	0.877	16.4232	0	0
Y20	Arm	12	F	12	90.8935		125.64	40.3482	32.8327	0.9451	17.6985	0	0
Y20	Arm	13	F	13	94.166		122.344	41.0914	29.6034	1.0292	19.2734	0	0
Y20	Arm	14	F	13	92.669		132.344	41.0601	35.2454	1.0488	19.6404	0	0
Y20	Arm	15	F	13	90.9193		131.861	40.5755	34.3187	1.1448	21.4382	0	0
Y20	Arm	16	F	14	94.6816		134.765	40.8377	38.2675	1.3169	24.661	0	0
Y20	Arm	17	F	15	94.981		144.754	39.4773	39.6683	1.3312	24.9288	0	0
Y20	Arm	18	F	15	93.85		142.753	39.6221	39.6455	1.2113	22.6835	0	0
Y20	Arm	19	F	16	88.1807		150.042	37.5339	47.4226	1.4798	27.7116	0	0
Y20	Arm	20	F	17	90.804		157.069	35.4312	47.452	1.4472	27.1011	0	0
Y20	Arm	21	F	17	89.7456		160.828	36.908	51.6723	1.5271	28.5974	0	0
Y20	Arm	22	F	18	88.4252		160.353	36.2063	51.6064	1.6605	31.0955	0	0
Y20	Arm	23	F	19	87.1354		171.146	32.2369	64.9232	1.9408	36.3446	0	0
Y20	Arm	24	F	20	90.4754		172.569	30.3716	66.6491	1.8474	34.5955	0	0
Y20	Arm	25	F	20	87.7665		177.013	30.5338	67.6153	1.9408	36.3446	0	0
Y21	Bike	0	M	6	62.2562	79.7043	69.4692	38.2917	15.6357	0.4268	5.69067	0	0
Y21	Bike	1	M	6	69.1106		85.1641	38.9412	24.1357	0.7942	10.5893	0	0
Y21	Bike	2	M	7	68.1593		81.8297	39.8898	27.3613	0.984	13.12	0	0
Y21	Bike	3	M	7	69.1476		87.9885	40.1052	28.4004	1.0439	13.9187	0	0
Y21	Bike	4	M	7	71.126		89.5298	39.9179	30.1448	1.165	15.5333	0	0
Y21	Bike	5	M	7	70.146		91.0643	40.8616	33.9846	1.0997	14.6627	0	0
Y21	Bike	6	M	8	70.0157		95.5969	39.924	35.9016	1.3043	17.3907	0	0
Y21	Bike	7	M	8	71.7408		100.292	39.5756	40.6854	1.4616	19.488	0	0
Y21	Bike	8	M	9	71.125		102.437	39.9445	40.2858	1.3999	18.6653	0	0
Y21	Bike	9	M	9	71.8711		105.396	39.5261	47.7658	1.6377	21.836	0	0
Y21	Bike	10	M	9	72.7459		108.039	40.8687	47.0535	1.6698	22.264	0	0
Y21	Bike	11	M	10	73.6038		110.692	39.5445	54.6136	1.9285	25.7133	0	0
Y21	Bike	12	M	10	77.261		114.57	41.1027	57.6601	2.0363	27.1507	0	0
Y21	Bike	13	M	12	77.838		118.367	39.9348	59.9272	2.1236	28.3147	0	0
Y21	Bike	14	M	14	81.8428		120.787	41.3595	62.7718	2.4127	32.1693	0	0
Y21	Bike	15	M	15	81.4746		125.157	38.6382	73.078	2.5304	33.7387	0	0
Y21	Bike	16	M	16	85.1717		126.826	39.7022	75.0194	2.5979	34.6387	0	0
Y21	Bike	17	M	17	85.3889		134.228	37.838	83.0144	2.7527	36.7027	0	0
Y21	Bike	18	M	18	87.7076		139.763	37.3977	85.6818	2.8745	38.3267	0	0
Y21	Bike	19	M	19	90.168		147.184	36.9312	95.1912	3.0541	40.7213	0	0
Y21	Bike	20	M	19	91.6877		154.703	35.8717	104.293	3.2142	42.856	0	0
Y21	Bike	21	M	20	95.3625		156.065	37.8251	113.281	3.6424	48.5653	0	0
Y21	Bike	22	M	20	87.9656		167.221	32.3734	125.32	3.4372	45.8293	0	0
Y21	Bike	23	M	20	92.0835		177.022	32.2319	138.129	3.6424	48.5653	0	0
Y21	Arm	0	M	6	60.6932	84.8414	73.1212	38.2279	16.786	0.4203	5.604	0	0
Y21	Arm	1	M	6	59.6896		106.034	38.6908	24.865	0.8555	11.4067	0	0
Y21	Arm	2	M	8	58.0065		106.825	38.2553	27.5688	0.8906	11.8747	0	0
Y21	Arm	3	M	8	59.3285		107.761	37.9103	29.8758	0.9707	12.9427	0	0
Y21	Arm	4	M	10	61.6099		112.337	39.1057	34.353	1.1094	14.792	0	0
Y21	Arm	5	M	11	58.7909		114.703	37.7926	34.9001	1.0783	14.3773	0	0
Y21	Arm	6	M	11	63.4054		115.352	39.4246	36.2802	1.1194	14.9253	0	0
Y21	Arm	7	M	13	62.157		119.305	38.6651	37.3408	1.1611	15.4813	0	0
Y21	Arm	8	M	13	62.7653		118.534	38.2365	41.3993	1.2728	16.9707	0	0
Y21	Arm	9	M	14	65.1953		119.014	38.4804	45.1392	1.4223	18.964	0	0
Y21	Arm	10	M	15	65.6754		124.606	38.5149	46.6196	1.5381	20.508	0	0
Y21	Arm	11	M	16	64.4496		123.502	37.707	49.3982	1.5106	20.1413	0	0
Y21	Arm	12	M	17	63.9811		124.854	37.8791	51.2542	1.5626	20.8347	0	0
Y21	Arm	13	M	18	71.475		130.327	37.5964	59.942	1.8463	24.6173	0	0
Y21	Arm	14	M	19	68.2609		129.77	36.6779	59.4267	1.7697	23.596	0	0
Y21	Arm	15	M	19	69.2134		131.519	37.054	64.0428	2.0139	26.852	0	0
Y21	Arm	16	M	19	67.6301		135.155	35.7575	67.4836	1.9768	26.3573	0	0
Y21	Arm	17	M	19	68.797		139.351	33.7652	71.0121	2.0405	27.2067	0	0
Y21	Arm	18	M	19	69.668		145.441	35.5042	77.0502	2.2243	29.6573	0	0
Y21	Arm	19	M	20	67.1866		150.388	34.0297	88.9555	2.4252	32.336	0	0
Y21	Arm	20	M	20	68.6467		156.364	33.9163	98.1952	2.9227	38.9693	0	0
Y21	Arm	21	M	20	65.8782		160.099	28.9457	100.987	2.4261	32.348	0	0
Y21	Arm	22	M	20	72.2716		165.025	30.3496	112.726	3.0752	41.0027	0	0
Y21	Arm	23	M	20	71.6616		171.982	27.3056	120.878	3.0482	40.6427	0	0
Y21	Arm	24	M	20	72.7114		177	27.1363	125.44	3.0482	40.6427	0	0
Y22	Bike	0	M	6	83.0638	82.6236	90.1255	38.4861	17.5244	0.4055	7.17699	1	0
Y22	Bike	1	M	8	87.4826		102.259	38.6296	25.3047	0.7616	13.4796	1	0
Y22	Bike	2	M	8	81.2924		102.287	37.5333	27.1115	0.773	13.6814	1	0
Y22	Bike	3	M	9	88.1956		104.761	39.8555	27.9689	0.8158	14.4389	1	0
Y22	Bike	4	M	10	86.862		109.973	39.2154	31.2625	0.9872	17.4726	1	0
Y22	Bike	5	M	10	86.5402		113.751	39.6063	31.8617	1.0689	18.9186	1	0
Y22	Bike	6	M	11	89.4023		114.569	39.7477	34.1194	1.113	19.6991	1	0
Y22	Bike	7	M	11	89.0272		115.308	38.6514	36.856	1.0792	19.1009	1	0
Y22	Bike	8	M	12	90.839		118.393	40.3678	24.7443	0.9836	17.4088	1	0
Y22	Bike	9	M	12	87.5706		119.05	39.8921	36.3686	1.2492	22.1097	1	0
Y22	Bike	10	M	13	88.887		119.254	39.0346	38.0844	1.3356	23.6389	1	0
Y22	Bike	11	M	13	86.6991		125.744	38.6159	39.8072	1.3415	23.7434	1	0
Y22	Bike	12	M	14	84.8137		128.994	39.9475	47.873	1.5938	28.2088	1	0
Y22	Bike	13	M	15	91.4907		135.213	39.3194	50.3502	1.7736	31.3912	1	0
Y22	Bike	14	M	15	91.8912		138.222	38.0846	56.3241	1.7969	31.8035	1	0
Y22	Bike	15	M	16	87.0521		141.815	36.9917	57.0209	1.9212	34.0035	1	0
Y22	Bike	16	M	17	90.9562		142.803	37.5468	60.9452	1.9391	34.3204	1	0
Y22	Bike	17	M	18	90.78		149.436	37.163	63.9393	2.0722	36.6761	1	0
Y22	Bike	18	M	19	98.282		151.49	37.8751	65.6121	2.1715	38.4336	1	0
Y22	Bike	19	M	19	98.3393		155.694	35.8193	72.1644	2.1026	37.2142	1	0
Y22	Bike	20	M	20	98.8873		163.11	34.7538	77.6102	2.236	39.5752	1	0
Y22	Bike	21	M	20	98.5274		166.001	33.9489	77.506	2.281	40.3717	1	0
Y22	Bike	22	M	20	99.0036		172.235	33.9958	81.6634	2.5074	44.3788	1	0
Y22	Bike	23	M	20	97.6873		175.002	31.3825	94.2858	2.5186	44.577	1	0
Y22	Arm	0	M	6	83.6275		90.3669	39.3774	15.5802	0.4049	7.16637	1	0
Y22	Arm	1	M	7	82.0598		100.797	37.2032	25.4043	0.8905	15.7611	1	0
Y22	Arm	2	M	7	88.5049		96.9537	36.2445	30.6508	0.4108	7.2708	1	0
Y22	Arm	3	M	8	97.602		97.3926	38.9904	25.197	0.7734	13.6885	1	0
Y22	Arm	4	M	9	107.083		97.1237	39.7317	22.2961	0.9682	17.1363	1	0
Y22	Arm	5	M	9	107.97		103.344	39.6931	21.4762	0.6129	10.8478	1	0
Y22	Arm	6	M	9	106.666		101.99	39.3002	27.3645	0.8434	14.9274	1	0
Y22	Arm	7	M	11	99.7959		105.966	38.9628	33.1835	1.1059	19.5735	1	0
Y22	Arm	8	M	11	107.99		113.513	37.5898	35.5686	1.0482	18.5522	1	0
Y22	Arm	9	M	12	102.364		114.06	38.8252	36.7343	1.022	18.0885	1	0
Y22	Arm	10	M	13	105.893		116.513	38.1625	37.9129	1.1309	20.0159	1	0
Y22	Arm	11	M	13	88.163		121.68	34.415	50.9998	1.121	19.8407	1	0
Y22	Arm	12	M	15	100.749		121.162	35.0695	44.0709	1.7974	31.8124	1	0
Y22	Arm	13	M	16	81.9039		124.047	28.7663	61.6477	0.9695	17.1593	1	0
Y22	Arm	14	M	17	90.7937		131.085	30.1552	58.9348	1.3432	23.7735	1	0
Y22	Arm	15	M	19	114.839		133.187	34.1651	53.57	1.6515	29.2301	1	0
Y22	Arm	16	M	20	101.589		134.281	35.051	58.4208	1.6353	28.9434	1	0
Y22	Arm	17	M	20	102.982		149.193	31.47	71.4253	1.7648	31.2354	1	0
Y22	Arm	18	M	20	96.1351		149.4	31.449	70.8771	1.7497	30.9681	1	0
Y22	Arm	19	M	20	109.932		152.955	31.8956	70.8771	1.8248	32.2973	1	0
Y23	Bike	0	F	7	76.5621		90.1231	30.4577	14.8692	0.3051	6.35625	0	0
Y23	Bike	1	F	7	78.927		97.3619	36.4548	16.4067	0.4997	10.4104	0	0
Y23	Bike	2	F	7	84.1019		105.383	37.3607	19.2653	0.6325	13.1771	0	0
Y23	Bike	3	F	7	83.3326		102.163	38.1451	19.2252	0.6787	14.1396	0	0
Y23	Bike	4	F	8	84.3564		104.791	37.7763	21.2014	0.7221	15.0437	0	0
Y23	Bike	5	F	8	92.3962		107.154	37.5041	24.1246	0.7638	15.9125	0	0
Y23	Bike	6	F	9	85.2065		108.997	37.5662	20.5294	0.7443	15.5062	0	0
Y23	Bike	7	F	9	91.077		112.853	38.2797	23.3318	0.8184	17.05	0	0
Y23	Bike	8	F	10	84.4554		115.349	37.9096	23.6677	0.8263	17.2146	0	0
Y23	Bike	9	F	11	88.0097		120.737	38.1074	26.7733	0.9372	19.525	0	0
Y23	Bike	10	F	12	89.0091		124.255	38.9027	28.1875	0.9869	20.5604	0	0
Y23	Bike	11	F	13	84.7152		129.185	38.2227	31.0441	1.0662	22.2125	0	0
Y23	Bike	12	F	13	88.0374		135.933	38.1123	32.5533	1.1196	23.325	0	0
Y23	Bike	13	F	14	89.2592		137.392	38.5239	35.5267	1.1882	24.7542	0	0
Y23	Bike	14	F	14	88.9389		142.397	37.6758	37.2899	1.2016	25.0333	0	0
Y23	Bike	15	F	15	87.7392		149.388	37.0114	42.9365	1.3657	28.4521	0	0
Y23	Bike	16	F	15	87.7356		152.081	36.1705	43.9387	1.4025	29.2188	0	0
Y23	Bike	17	F	16	83.9983		153.81	36.2929	46.4832	1.43	29.7917	0	0
Y23	Bike	18	F	17	88.1751		161.77	35.4639	49.7145	1.5492	32.275	0	0
Y23	Bike	19	F	17	89.1025		164.12	34.3558	51.4498	1.528	31.8333	0	0
Y23	Bike	20	F	18	91.409		166.742	34.5859	52.3359	1.6083	33.5063	0	0
Y23	Bike	21	F	18	91.8077		172.34	35.7279	54.2516	1.6633	34.6521	0	0
Y23	Bike	22	F	19	94.3247		175.538	32.8097	58.0627	1.6707	34.8062	0	0
Y23	Bike	23	F	19	92.2514		176.953	32.6294	56.4433	1.6744	34.8833	0	0
Y23	Bike	24	F	19	92.1989		180.003	32.0519	51.9613	1.6523	34.4229	0	0
Y23	Bike	25	F	19	89.1927		186	32.6381	63.7031	1.8963	39.5063	0	0
Y23	Bike	26	F	19	92.7291		186.987	31.0148	70.046	1.9488	40.6	0	0
Y23	Bike	27	F	19	91.3587		184.767	30.462	71.1295	2.0382	42.4625	0	0
Y23	Bike	28	F	20	101.999		192.252	31.7019	73.2175	2.0117	41.9104	0	0
Y23	Bike	29	F	20	94.66		195.441	28.4217	78.1816	2.0117	41.9104	0	0
Y23	Bike	30	F	20	94.729		199.721	28.8011	78.1816	2.0382	42.4625	0	0
Y23	Arm	0	F	7	77.6388		95.6412	31.0912	16.1037	0.2893	6.02708	0	0
Y23	Arm	1	F	8	83.0276		120.878	30.5861	20.7431	0.5032	10.4833	0	0
Y23	Arm	2	F	8	89.8049		119.384	34.3059	21.9983	0.5851	12.1896	0	0
Y23	Arm	3	F	8	91.7878		118.984	35.4855	19.3319	0.5634	11.7375	0	0
Y23	Arm	4	F	9	88.3634		115.376	35.108	21.4675	0.6965	14.5104	0	0
Y23	Arm	5	F	11	94.6521		118.794	35.6301	22.4967	0.648	13.5	0	0
Y23	Arm	6	F	12	91.4177		129.092	35.5187	25.8098	0.7628	15.8917	0	0
Y23	Arm	7	F	13	96.3278		133.005	34.9181	27.6843	0.7957	16.5771	0	0
Y23	Arm	8	F	15	91.1574		130.305	35.854	26.2896	0.8005	16.6771	0	0
Y23	Arm	9	F	16	81.6555		138.096	33.6749	29.9934	0.8067	16.8062	0	0
Y23	Arm	10	F	16	97.927		140.248	36.7622	30.9907	0.9486	19.7625	0	0
Y23	Arm	11	F	17	94.2481		151.908	34.1621	34.9838	0.9545	19.8854	0	0
Y23	Arm	12	F	17	91.7983		151.679	35.3906	34.6417	1.0165	21.1771	0	0
Y23	Arm	13	F	17	91.2247		155.955	34.9008	32.9775	0.9534	19.8625	0	0
Y23	Arm	14	F	18	91.5613		161.89	32.4735	39.0739	1.0537	21.9521	0	0
Y23	Arm	15	F	18	97.3449		164.014	33.4947	40.6769	1.1509	23.9771	0	0
Y23	Arm	16	F	19	91.8144		168.831	32.9071	41.8384	1.2069	25.1438	0	0
Y23	Arm	17	F	19	98.2748		174.733	32.5087	51.0469	1.411	29.3958	0	0
Y23	Arm	18	F	19	92.4653		181.96	30.6898	52.2265	1.3678	28.4958	0	0
Y23	Arm	19	F	19	91.8439		183.904	29.6979	52.9764	1.2782	26.6292	0	0
Y23	Arm	20	F	19	93.2535		188.496	29.2143	51.4027	1.5214	31.6958	0	0
Y23	Arm	21	F	19	95.2548		189.752	30.0347	57.4858	1.538	32.0417	0	0
Y23	Arm	22	F	20	93.0927		192.913	28.1104	60.8358	1.6893	35.1938	0	0
Y23	Arm	23	F	20	88.1167		196.417	25.4916	72.1533	1.6801	35.0021	0	0
Y23	Arm	24	F	20	90.7579		199.942	24.4603	73.9362	1.766	36.7917	0	0
Y24	Bike	0	F	6	76.8999		72.6124	38.6811	15.5194	0.3625	5.41045	0	0
Y24	Bike	1	F	7	80.3968		97.0164	42.0206	20.7375	0.786	11.7313	0	0
Y24	Bike	2	F	7	82.42		82.2822	42.3797	18.3568	0.714	10.6567	0	0
Y24	Bike	3	F	9	77.6926		87.5312	42.3387	20.8513	0.7765	11.5896	0	0
Y24	Bike	4	F	10	82.917		94.2359	42.5566	21.9053	0.8492	12.6746	0	0
Y24	Bike	5	F	10	79.2373		100.917	41.5119	25.9461	0.9002	13.4358	0	0
Y24	Bike	6	F	10	74.8168		101.528	41.0719	26.8651	0.911	13.597	0	0
Y24	Bike	7	F	10	83.0255		104.854	42.5289	27.9326	1.0399	15.5209	0	0
Y24	Bike	8	F	10	80.1826		114.733	41.0498	32.0967	1.1077	16.5328	0	0
Y24	Bike	9	F	11	81.4008		113.45	42.1091	33.2789	1.2139	18.1179	0	0
Y24	Bike	10	F	11	83.1224		115.352	42.0957	35.3915	1.264	18.8657	0	0
Y24	Bike	11	F	11	82.9723		121.298	40.6966	38.2095	1.2308	18.3701	0	0
Y24	Bike	12	F	12	82.6294		122.867	41.8021	39.1142	1.3711	20.4642	0	0
Y24	Bike	13	F	12	86.3748		128.448	42.0344	41.8165	1.4159	21.1328	0	0
Y24	Bike	14	F	13	88.2116		131.352	41.5707	41.5242	1.5845	23.6493	0	0
Y24	Bike	15	F	13	86.9381		132.029	41.7291	44.1898	1.5365	22.9328	0	0
Y24	Bike	16	F	14	89.8164		134.33	41.8384	45.7456	1.6873	25.1836	0	0
Y24	Bike	17	F	14	94.7064		141.893	41.7856	49.9438	1.7676	26.3821	0	0
Y24	Bike	18	F	15	95.3885		141.042	42.3521	51.7503	1.8902	28.2119	0	0
Y24	Bike	19	F	16	91.6911		147.807	40.5652	57.9109	1.9204	28.6627	0	0
Y24	Bike	20	F	16	93.7634		152.272	39.9127	60.0965	2.1589	32.2224	0	0
Y24	Bike	21	F	17	93.8853		155.246	40.0694	61.9352	2.133	31.8358	0	0
Y24	Bike	22	F	18	96.7474		160.88	38.5949	69.3755	2.3267	34.7269	0	0
Y24	Bike	23	F	18	94.0756		166.403	36.615	74.7501	2.4873	37.1239	0	0
Y24	Bike	24	F	19	91.937		172.405	35.5277	79.3982	2.4839	37.0731	0	0
Y24	Bike	25	F	19	94.9715		176.918	34.2138	90.3277	2.7566	41.1433	0	0
Y24	Bike	26	F	20	93.836		180.614	33.8489	94.6088	2.7672	41.3015	0	0
Y24	Bike	27	F	20	93.9121		185.984	29.5251	101.094	2.7685	41.3209	0	0
Y24	Arm	0	F	6	82.0258		60.3088	38.8221	12.147	0.2988	4.4597	0	0
Y24	Arm	1	F	7	90.4314		96.5134	40.8754	18.0677	0.5993	8.94478	0	0
Y24	Arm	2	F	8	85.573		97.3992	39.2534	18.3996	0.6223	9.28806	0	0
Y24	Arm	3	F	9	85.3073		95.7081	38.5309	19.7667	0.6189	9.23731	0	0
Y24	Arm	4	F	9	84.4608		105.536	38.5273	23.6604	0.7837	11.697	0	0
Y24	Arm	5	F	11	81.1525		116.088	36.9825	26.411	0.7798	11.6388	0	0
Y24	Arm	6	F	13	79.9306		117.342	37.0648	28.1081	0.819	12.2239	0	0
Y24	Arm	7	F	14	77.2901		124.641	35.2924	33.0098	0.9863	14.7209	0	0
Y24	Arm	8	F	14	84.3563		132.972	35.8406	33.6531	1.0111	15.091	0	0
Y24	Arm	9	F	15	87.2919		132.116	36.2679	34.3632	1.0176	15.1881	0	0
Y24	Arm	10	F	15	81.9138		132.492	34.3793	37.7954	1.0814	16.1403	0	0
Y24	Arm	11	F	16	80.7429		128.34	34.6485	33.818	0.9763	14.5716	0	0
Y24	Arm	12	F	16	86.6907		137.357	35.3924	37.0929	1.0692	15.9582	0	0
Y24	Arm	13	F	16	85.7581		140.827	34.421	42.4007	1.2396	18.5015	0	0
Y24	Arm	14	F	17	86.9685		138.924	34.2542	42.0846	1.2231	18.2552	0	0
Y24	Arm	15	F	18	88.3868		143.995	33.7146	43.7587	1.258	18.7761	0	0
Y24	Arm	16	F	19	85.3368		148.498	33.4756	50.3371	1.4008	20.9075	0	0
Y24	Arm	17	F	19	85.6258		151.175	32.8811	51.0545	1.459	21.7761	0	0
Y24	Arm	18	F	19	83.4859		149.803	32.2562	51.5504	1.4403	21.497	0	0
Y24	Arm	19	F	19	82.5956		152.955	32.1523	54.1263	1.5148	22.609	0	0
Y24	Arm	20	F	19	83.2394		158.693	31.8229	61.6902	1.7458	26.0567	0	0
Y24	Arm	21	F	19	80.3455		161.207	30.4499	60.3358	1.6142	24.0925	0	0
Y24	Arm	22	F	19	81.2285		162.788	29.8586	60.391	1.6106	24.0388	0	0
Y24	Arm	23	F	20	83.4911		167.064	28.9811	67.7408	1.7771	26.5239	0	0
Y24	Arm	24	F	20	80.1633		171.103	27.2912	75.5592	1.8224	27.2	0	0
Y25	Bike	0	F	6	76.0479		83.8321	37.1443	14.83	0.3522	6.17895	0	0
Y25	Bike	1	F	7	89.8884		101.496	39.1645	25.6381	0.7976	13.993	0	0
Y25	Bike	2	F	7	80.6354		101.57	37.8825	27.5259	0.8466	14.8526	0	0
Y25	Bike	3	F	7	87.208		100.652	38.0311	26.4095	0.77	13.5088	0	0
Y25	Bike	4	F	8	87.6669		100.588	38.553	25.4392	0.8054	14.1298	0	0
Y25	Bike	5	F	8	88.0989		102.902	38.1268	26.7938	0.9199	16.1386	0	0
Y25	Bike	6	F	9	86.8171		107.268	40.0297	29.7306	0.9422	16.5298	0	0
Y25	Bike	7	F	10	86.914		113.581	39.2957	28.5479	1.182	20.7368	0	0
Y25	Bike	8	F	10	81.9077		111.929	38.2562	32.1739	1.0043	17.6193	0	0
Y25	Bike	9	F	11	86.175		115.657	38.6763	33.9053	1.174	20.5965	0	0
Y25	Bike	10	F	12	83.7993		117.724	37.2714	36.5527	1.233	21.6316	0	0
Y25	Bike	11	F	12	88.8923		119.979	38.1873	36.9403	1.2413	21.7772	0	0
Y25	Bike	12	F	13	87.0033		120.481	40.0072	39.638	1.3466	23.6246	0	0
Y25	Bike	13	F	14	91.1599		125.721	38.0947	44.358	1.5413	27.0404	0	0
Y25	Bike	14	F	14	84.8305		125.663	39.2417	42.9473	1.454	25.5088	0	0
Y25	Bike	15	F	15	88.8241		130.973	38.7159	43.9448	1.6205	28.4298	0	0
Y25	Bike	16	F	16	87.1386		133.486	39.0122	51.0497	1.7142	30.0737	0	0
Y25	Bike	17	F	16	87.6994		138.696	35.4755	52.3915	1.6863	29.5842	0	0
Y25	Bike	18	F	17	89.172		140.327	36.3864	53.8988	1.7739	31.1211	0	0
Y25	Bike	19	F	17	93.1818		141.531	37.8695	54.4775	1.9446	34.1158	0	0
Y25	Bike	20	F	18	72.7089		148.668	31.5925	63.0484	1.7129	30.0509	0	0
Y25	Bike	21	F	18	91.3004		149.113	35.1035	59.8889	2.066	36.2456	0	0
Y25	Bike	22	F	19	89.1789		152.407	33.9846	65.5349	2.1815	38.2719	0	0
Y25	Bike	23	F	19	95.5622		155.781	35.7442	64.0539	2.2592	39.6351	0	0
Y25	Bike	24	F	20	93.1609		158.73	33.964	72.5543	2.3868	41.8737	0	0
Y25	Bike	25	F	20	92.3921		167.551	30.8805	75.8157	2.43124	42.6533	0	0
Y25	Bike	26	F	20	95.8265		170.012	31.323	76.2743	2.5337	44.4509	0	0
Y25	Arm	0	F	6	75.7028		84.9924	37.5007	14.9594	0.3199	5.61228	0	0
Y25	Arm	1	F	7	85.6726		103.329	37.7203	21.8778	0.6191	10.8614	0	0
Y25	Arm	2	F	8	89.6248		103.514	37.9478	22.2569	0.6633	11.6368	0	0
Y25	Arm	3	F	8	84.9877		109.528	36.9651	25.5596	0.6705	11.7632	0	0
Y25	Arm	4	F	9	85.6037		109.275	38.0252	24.5626	0.6982	12.2491	0	0
Y25	Arm	5	F	9	85.8311		117.092	36.9197	27.0347	0.7563	13.2684	0	0
Y25	Arm	6	F	10	84.3942		120.756	36.5868	28.0216	0.7758	13.6105	0	0
Y25	Arm	7	F	11	82.3194		119.289	36.408	28.7419	0.7892	13.8456	0	0
Y25	Arm	8	F	12	88.5385		125.223	35.1009	35.2251	0.9974	17.4982	0	0
Y25	Arm	9	F	13	87.958		131.069	34.8982	38.2235	0.8845	15.5175	0	0
Y25	Arm	10	F	14	86.7706		134.714	34.5117	41.2211	1.0331	18.1246	0	0
Y25	Arm	11	F	14	89.1647		138.292	34.1286	44.5615	1.0614	18.6211	0	0
Y25	Arm	12	F	15	88.6839		140.776	33.7838	47.3082	1.3059	22.9105	0	0
Y25	Arm	13	F	16	88.7803		147.539	31.7236	52.9709	1.1598	20.3474	0	0
Y25	Arm	14	F	17	89.856		148.032	32.3523	58.2629	1.4723	25.8298	0	0
Y25	Arm	15	F	18	90.7716		159.566	27.5644	66.6061	1.2385	21.7281	0	0
Y25	Arm	16	F	18	90.6023		160.734	30.8852	61.9293	1.4894	26.1298	0	0
Y25	Arm	17	F	19	91.2609		161.264	30.8688	67.871	1.5613	27.3912	0	0
Y25	Arm	18	F	19	85.6906		171.34	26.9274	78.0441	1.6766	29.414	0	0
Y25	Arm	19	F	20	88.265		171.991	25.7196	77.4387	1.8124	31.7965	0	0
Y25	Arm	20	F	20	89.8752		177.527	25.0361	84.1469	1.9188	33.6632	0	0
Y26	Bike	0	F	6	64.0042		92.4562	39.1245	13.9747	0.4098	5.77183	0	0
Y26	Bike	1	F	6	73.3265		118.389	40.1193	20.4457	0.7163	10.0887	0	0
Y26	Bike	2	F	7	77.0526		123.282	40.3038	20.2811	0.9086	12.7972	0	0
Y26	Bike	3	F	7	73.8874		124.46	40.1206	24.4186	0.9201	12.9592	0	0
Y26	Bike	4	F	8	75.016		126.843	39.263	26.6358	0.9999	14.0831	0	0
Y26	Bike	5	F	11	81.9876		135.61	43.9659	26.7629	1.1368	16.0113	0	0
Y26	Bike	6	F	11	86.1716		133.303	41.9379	28.6133	1.2413	17.4831	0	0
Y26	Bike	7	F	12	84.6342		137.038	42.2323	29.8857	1.2806	18.0366	0	0
Y26	Bike	8	F	15	83.6461		143.628	40.949	34.2464	1.4243	20.0606	0	0
Y26	Bike	9	F	15	84.7941		151.381	41.8423	37.6861	1.565	22.0423	0	0
Y26	Bike	10	F	17	85.2034		156.237	41.2353	40.187	1.5985	22.5141	0	0
Y26	Bike	11	F	18	87.9889		160.443	40.5863	41.043	1.6181	22.7901	0	0
Y26	Bike	12	F	18	81.0612		166.201	39.4775	46.7475	1.6749	23.5901	0	0
Y26	Bike	13	F	19	83.9991		171.512	39.2833	49.0429	1.7148	24.1521	0	0
Y26	Bike	14	F	20	85.6624		174.046	39.3514	51.7573	1.8377	25.8831	0	0
Y26	Bike	15	F	20	85.6813		182.015	37.8838	59.6612	2.0515	28.8944	0	0
Y26	Bike	16	F	20	84.8301		186.395	38.5503	62.342	2.0954	29.5127	0	0
Y26	Bike	17	F	20	84.5333		188.788	36.9732	65.3392	2.2077	31.0944	0	0
Y26	Arm	0	F	6	66.1458		81.1542	39.8068	14.4039	0.3987	5.61549	0	0
Y26	Arm	1	F	7	65.4703		112.231	35.0996	28.8328	0.6882	9.69296	0	0
Y26	Arm	2	F	7	67.8762		105.792	35.0465	27.4542	0.7677	10.8127	0	0
Y26	Arm	3	F	7	73.396		111.281	36.4163	24.7602	0.7014	9.87887	0	0
Y26	Arm	4	F	8	65.9552		118.31	33.6744	30.1162	0.9249	13.0268	0	0
Y26	Arm	5	F	11	71.1557		109.811	33.6692	28.3667	0.7275	10.2465	0	0
Y26	Arm	6	F	12	75.0108		113.371	36.1023	22.1066	0.6491	9.14225	0	0
Y26	Arm	7	F	13	77.7848		115.051	37.6986	25.8888	0.9473	13.3423	0	0
Y26	Arm	8	F	13	76.3056		115.219	36.799	29.2996	0.9328	13.138	0	0
Y26	Arm	9	F	14	73.0361		120.048	35.8363	34.8467	1.1444	16.1183	0	0
Y26	Arm	10	F	16	72.5582		122.346	35.2284	32.3741	1.0043	14.1451	0	0
Y26	Arm	11	F	17	74.1851		128.249	34.9879	37.3845	1.158	16.3099	0	0
Y26	Arm	12	F	18	75.4252		129.285	37.5695	35.1244	1.1686	16.4592	0	0
Y26	Arm	13	F	19	74.3449		137.612	33.8121	47.149	1.4344	20.2028	0	0
Y26	Arm	14	F	19	74.5148		141.261	33.476	45.5727	1.365	19.2254	0	0
Y26	Arm	15	F	20	77.2469		147.501	33.4459	45.9423	1.3974	19.6817	0	0
Y26	Arm	16	F	20	84.2804		154.957	36.1121	46.5805	1.5517	21.8549	0	0
Y26	Arm	17	F	20	79.2659		159.239	34.0719	50.5579	1.5324	21.5831	0	0
Y26	Arm	18	F	20	77.5866		160.969	33.9445	53.396	1.6346	23.0225	0	0
Y27	Bike	0	F	6	68.6764		89.6233	35.7388	19.2959	0.3949	4.75783	0	0
Y27	Bike	1	F	6	79.6757		95.5202	36.247	25.2934	0.833	10.0361	0	0
Y27	Bike	2	F	6	76.7208		93.8963	36.4019	25.3467	0.6257	7.53855	0	0
Y27	Bike	3	F	6	82.6946		99.3364	36.7216	32.3856	0.7565	9.11446	0	0
Y27	Bike	4	F	6	79.946		103.969	36.3033	29.8765	0.8577	10.3337	0	0
Y27	Bike	5	F	6	84.9427		106.028	38.6787	30.4442	0.9089	10.9506	0	0
Y27	Bike	6	F	6	75.934		106.693	37.8669	36.6352	1.1448	13.7928	0	0
Y27	Bike	7	F	7	86.2821		114.85	36.3197	38.2753	1.174	14.1446	0	0
Y27	Bike	8	F	7	84.279		120.314	37.1664	39.9068	1.2346	14.8747	0	0
Y27	Bike	9	F	9	90.4611		124.136	36.0353	43.3983	1.4284	17.2096	0	0
Y27	Bike	10	F	9	89.9994		126.165	37.6372	42.8818	1.3703	16.5096	0	0
Y27	Bike	11	F	11	88.5505		130.599	36.6117	51.1391	1.5124	18.2217	0	0
Y27	Bike	12	F	12	90.0391		135.298	36.3659	53.465	1.6901	20.3627	0	0
Y27	Bike	13	F	13	82.787		143.889	34.0107	59.1976	1.8352	22.1108	0	0
Y27	Bike	14	F	14	89.9551		148.079	35.505	63.4025	1.8867	22.7313	0	0
Y27	Bike	15	F	16	89.0521		155.906	34.8422	65.1652	2.0085	24.1988	0	0
Y27	Bike	16	F	17	80.3802		160.271	32.6434	71.8365	2.2387	26.9723	0	0
Y27	Bike	17	F	19	81.8216		167.119	31.2207	79.3788	2.2816	27.4892	0	0
Y27	Bike	18	F	20	83.6265		171.727	30.0449	83.4025	2.5201	30.3627	0	0
Y27	Bike	19	F	20	86.0109		181.123	28.8505	92.453	2.5201	30.3627	0	0
Y27	Arm	0	F	6	68.2505		84.4477	36.1395	17.0041	0.3222	3.88193	0	0
Y27	Arm	1	F	7	71.0963		106.882	35.5736	28.5161	0.6477	7.80361	0	0
Y27	Arm	2	F	7	67.158		106.267	32.9949	38.14	0.8523	10.2687	0	0
Y27	Arm	3	F	9	68.7583		106.72	30.638	41.8166	0.7962	9.59277	0	0
Y27	Arm	4	F	9	71.6128		108.721	30.2928	39.1705	0.9405	11.3313	0	0
Y27	Arm	5	F	10	68.1555		110.634	28.375	41.6709	0.7392	8.90602	0	0
Y27	Arm	6	F	11	74.5469		113.234	30.5701	38.8602	0.7597	9.15301	0	0
Y27	Arm	7	F	11	79.2273		114.233	32.2838	37.926	0.9315	11.2229	0	0
Y27	Arm	8	F	12	89.0484		114.036	34.3474	38.1577	0.9001	10.8446	0	0
Y27	Arm	9	F	13	84.8459		119.213	32.6594	44.7815	1.093	13.1687	0	0
Y27	Arm	10	F	13	75.4767		119.97	31.6789	46.2298	1.0828	13.0458	0	0
Y27	Arm	11	F	13	76.7565		123.443	31.0659	47.3222	1.0332	12.4482	0	0
Y27	Arm	12	F	15	84.6693		127.353	32.9337	47.9227	1.2961	15.6157	0	0
Y27	Arm	13	F	15	83.9835		134.586	31.1849	53.8619	1.3275	15.994	0	0
Y27	Arm	14	F	16	81.3546		135.944	29.8468	58.5105	1.3799	16.6253	0	0
Y27	Arm	15	F	17	82.9221		134.907	30.1221	60.4194	1.5754	18.9807	0	0
Y27	Arm	16	F	17	79.4486		142.721	30.1331	63.2423	1.5801	19.0373	0	0
Y27	Arm	17	F	18	82.636		150.179	30.0555	68.0715	1.7005	20.488	0	0
Y27	Arm	18	F	19	82.8587		155.675	27.7173	76.5105	1.8008	21.6964	0	0
Y27	Arm	19	F	19	87.4528		158.13	28.9403	77.4555	1.9468	23.4554	0	0
Y27	Arm	20	F	20	83.1645		160.831	28.5088	77.3671	1.9221	23.1578	0	0
Y27	Arm	21	F	20	86.3221		164.61	27.8132	79.7835	2.1941	26.4349	0	0
Y27	Arm	22	F	20	80.1982		169.003	25.5764	89.3631	2.2596	27.2241	0	0
Y28	Bike	0	F	6	76.1437		71.6746	40.0747	13.856	0.339	5.60331	0	0
Y28	Bike	1	F	7	70.2324		86.9906	40.9484	22.3769	0.7194	11.8909	0	0
Y28	Bike	2	F	7	66.3237		83.8947	40.3435	21.0414	0.6995	11.562	0	0
Y28	Bike	3	F	7	67.3692		84.1559	39.9041	23.0067	0.6996	11.5636	0	0
Y28	Bike	4	F	9	75.0627		93.8845	43.8519	21.6191	0.7667	12.6727	0	0
Y28	Bike	5	F	9	78.6381		97.2667	42.0221	26.0284	0.936	15.4711	0	0
Y28	Bike	6	F	9	78.8369		100.733	42.4432	26.8256	0.9404	15.5438	0	0
Y28	Bike	7	F	9	75.8025		99.5245	41.7084	29.217	1.0483	17.3273	0	0
Y28	Bike	8	F	10	75.8892		102.548	41.8168	31.2065	1.0428	17.2364	0	0
Y28	Bike	9	F	10	79.5772		105.023	41.6865	33.4292	1.0904	18.0231	0	0
Y28	Bike	10	F	10	80.947		110.229	42.7185	33.0382	1.1756	19.4314	0	0
Y28	Bike	11	F	10	82.1089		115.269	43.1572	37.3529	1.3089	21.6347	0	0
Y28	Bike	12	F	11	84.6792		117.138	45.4059	33.7066	1.3749	22.7256	0	0
Y28	Bike	13	F	11	86.5882		121.084	42.1479	38.4234	1.3791	22.795	0	0
Y28	Bike	14	F	11	84.5445		124.64	43.2244	42.2351	1.3801	22.8116	0	0
Y28	Bike	15	F	12	90.4861		129.875	42.1661	45.1737	1.5564	25.7256	0	0
Y28	Bike	16	F	13	86.473		133.901	42.9735	43.89	1.6076	26.5719	0	0
Y28	Bike	17	F	13	93.9097		141.491	42.9224	50.2042	1.6567	27.3835	0	0
Y28	Bike	18	F	13	90.7868		144.367	41.829	52.9438	1.8132	29.9702	0	0
Y28	Bike	19	F	14	94.6525		148.838	41.7754	54.7075	1.8055	29.843	0	0
Y28	Bike	20	F	15	96.4089		154.039	41.4409	57.8619	1.9874	32.8496	0	0
Y28	Bike	21	F	16	94.0798		156.648	42.1742	59.6772	1.9236	31.795	0	0
Y28	Bike	22	F	16	98.8095		162.915	40.1374	65.3278	2.2752	37.6066	0	0
Y28	Bike	23	F	17	94.604		166.825	38.5553	71.0785	2.0235	33.4463	0	0
Y28	Bike	24	F	18	98.1978		172.436	38.0679	76.4184	2.4334	40.2215	0	0
Y28	Bike	25	F	19	94.1735		177.001	35.68	83.265	2.5765	42.5868	0	0
Y28	Bike	26	F	19	89.7328		180.095	34.0067	93.6309	2.616	43.2397	0	0
Y28	Bike	27	F	20	85.258		183.769	30.9126	106.68	2.7711	45.8033	0	0
Y28	Bike	28	F	20	78.5057		186.396	26.7714	116.721	2.7711	45.8033	0	0
Y28	Arm	0	F	6	81.3512		60.1245	39.0585	13.6179	0.3092	5.11074	0	0
Y28	Arm	1	F	6	86.6507		80.4123	39.1641	22.048	0.6385	10.5537	0	0
Y28	Arm	2	F	6	88.1522		78.0415	40.2583	21.3469	0.6488	10.724	0	0
Y28	Arm	3	F	7	84.9224		77.5545	40.1736	21.4333	0.6436	10.638	0	0
Y28	Arm	4	F	8	77.8013		85.7149	38.1366	25.1171	0.6868	11.3521	0	0
Y28	Arm	5	F	9	88.7738		88.2515	40.8409	23.7898	0.8231	13.605	0	0
Y28	Arm	6	F	11	87.0131		90.9851	39.1125	26.5101	0.7754	12.8165	0	0
Y28	Arm	7	F	11	92.616		92.7816	38.9744	29.9324	0.9354	15.4612	0	0
Y28	Arm	8	F	12	92.1244		92.8651	39.504	29.9225	0.9207	15.2182	0	0
Y28	Arm	9	F	12	93.467		96.3854	38.5107	34.4676	0.9958	16.4595	0	0
Y28	Arm	10	F	12	96.386		99.1834	38.6273	33.9324	0.9984	16.5025	0	0
Y28	Arm	11	F	12	97.4817		108.377	38.7218	37.6703	1.1387	18.8215	0	0
Y28	Arm	12	F	13	98.3455		115.165	37.4966	43.9118	1.1553	19.0959	0	0
Y28	Arm	13	F	13	97.0539		114.522	38.0969	43.5487	1.2326	20.3736	0	0
Y28	Arm	14	F	14	97.8064		123.251	37.1652	46.5467	1.3535	22.3719	0	0
Y28	Arm	15	F	15	99.9112		132.828	36.1321	51.0071	1.4087	23.2843	0	0
Y28	Arm	16	F	15	102.054		137.355	35.5488	57.3059	1.566	25.8843	0	0
Y28	Arm	17	F	17	96.1056		145.641	34.2991	60.4929	1.7624	29.1306	0	0
Y28	Arm	18	F	17	90.8596		155.243	32.8674	67.1476	1.7898	29.5835	0	0
Y28	Arm	19	F	18	89.4783		159.27	31.1169	75.1204	1.9117	31.5983	0	0
Y28	Arm	20	F	18	92.9406		161.291	29.5241	79.9191	2.0494	33.8744	0	0
Y28	Arm	21	F	19	93.2338		162.448	27.8511	85.956	2.0623	34.0876	0	0
Y28	Arm	22	F	20	92.9642		172.344	25.5986	96.1726	2.2232	36.7471	0	0
Y29	Bike	0	F	6	80.3246		87.0124	33.7903	13.3433	0.2977	4.51061	0	0
Y29	Bike	1	F	6	85.9599		100.184	35.5269	20.5685	0.6025	9.12879	0	0
Y29	Bike	2	F	6	85.3106		103.396	34.757	22.0788	0.5874	8.9	0	0
Y29	Bike	3	F	6	91.9773		103.763	35.0445	20.9325	0.6024	9.12727	0	0
Y29	Bike	4	F	6	93.898		107.578	35.7444	23.5985	0.7262	11.003	0	0
Y29	Bike	5	F	6	92.6828		110.753	35.0555	26.9082	0.7655	11.5985	0	0
Y29	Bike	6	F	6	95.7566		117.805	37.0316	28.3512	0.2576	3.90303	0	0
Y29	Bike	7	F	6	90.1699		118.559	36.8099	30.7771	0.9366	14.1909	0	0
Y29	Bike	8	F	6	95.6036		127.326	36.6125	34.8247	1.0025	15.1894	0	0
Y29	Bike	9	F	7	106.431		137.018	35.6272	34.1111	1.182	17.9091	0	0
Y29	Bike	10	F	7	104.418		142.192	34.9107	39.4142	1.0719	16.2409	0	0
Y29	Bike	11	F	7	105.011		146.367	36.6283	38.9916	1.2424	18.8242	0	0
Y29	Bike	12	F	7	100.871		156.802	33.5732	46.8772	1.2553	19.0197	0	0
Y29	Bike	13	F	8	104.248		164.876	32.2207	51.6689	1.3816	20.9333	0	0
Y29	Bike	14	F	9	104.513		171.992	31.3847	44.9945	1.3985	21.1894	0	0
Y29	Bike	15	F	10	108.133		179.912	30.2405	62.0396	1.793	27.1667	0	0
Y29	Bike	16	F	13	105.196		185.518	30.4512	69.4902	1.4512	21.9879	0	0
Y29	Bike	17	F	15	103.124		190.449	27.8926	78.0341	1.6612	25.1697	0	0
Y29	Bike	18	F	19	101.025		196.966	24.9165	86.5943	1.7931	27.1682	0	0
Y29	Arm	0	F	6	81.8728		90.7981	33.3788	16.2926	0.3111	4.71364	0	0
Y29	Arm	1	F	6	90.1883		100.921	33.9215	24.7358	0.5615	8.50758	0	0
Y29	Arm	2	F	6	95.2156		103.001	34.3511	24.4843	0.5008	7.58788	0	0
Y29	Arm	3	F	6	98.1189		107.681	33.0736	25.51	0.5573	8.44394	0	0
Y29	Arm	4	F	6	94.1335		107.945	33.7287	26.431	0.5739	8.69545	0	0
Y29	Arm	5	F	8	101.349		110.629	34.5067	27.1439	0.711	10.7727	0	0
Y29	Arm	6	F	10	95.4321		115.693	31.756	33.7814	0.7826	11.8576	0	0
Y29	Arm	7	F	13	103.559		117.569	31.5427	37.3482	0.7899	11.9682	0	0
Y29	Arm	8	F	15	99.5883		119.788	31.9656	40.5021	0.7718	11.6939	0	0
Y29	Arm	9	F	16	98.8615		126.66	29.7605	38.998	0.8501	12.8803	0	0
Y29	Arm	10	F	18	106.556		132.657	31.2418	48.3669	0.9874	14.9606	0	0
Y29	Arm	11	F	19	106.238		142.022	30.7379	56.119	1.1228	17.0121	0	0
Y29	Arm	12	F	19	104.698		152.811	28.1075	55.9239	1.1422	17.3061	0	0
Y29	Arm	13	F	20	108.169		156.497	26.0549	58.6157	1.1669	17.6803	0	0
Y29	Arm	14	F	20	106.897		163.821	26.1542	65.2355	1.3349	20.2258	0	0
Y29	Arm	15	F	20	98.7682		171.449	23.2305	69.5875	1.3706	20.7667	0	0
Y29	Arm	16	F	20	99.3552		177.84	22.9963	73.0525	1.4695	22.2652	0	0
Y30	Bike	0	M	6	96.8227		80.6674	38.7884	15.7683	0.4117	7.48545	1	1
Y30	Bike	1	M	9	115.956		89.8124	39.6473	19.4516	0.6946	12.6291	1	1
Y30	Bike	2	M	10	119.637		93.8441	40.4213	21.0296	0.8304	15.0982	1	1
Y30	Bike	3	M	11	115.898		97.4521	39.9203	24.9735	0.9103	16.5509	1	1
Y30	Bike	4	M	11	115.655		105.422	41.2545	27.3742	0.9616	17.4836	1	1
Y30	Bike	5	M	12	120.25		109.857	40.0724	29.8275	1.0777	19.5945	1	1
Y30	Bike	6	M	12	100.422		114.005	39.3513	29.3774	0.9446	17.1745	1	1
Y30	Bike	7	M	13	116.012		120.121	38.3359	31.6576	1.1063	20.1145	1	1
Y30	Bike	8	M	14	122.121		124.121	39.0452	36.8244	1.3399	24.3618	1	1
Y30	Bike	9	M	15	126.012		130.045	38.8287	39.8367	1.3415	24.3909	1	1
Y30	Bike	10	M	15	128.135		133.888	40.3089	39.6166	1.5007	27.2855	1	1
Y30	Bike	11	M	16	132.541		140.246	40.5776	44.0386	1.7813	32.3873	1	1
Y30	Bike	12	M	16	130.146		145.49	38.479	49.3455	1.7408	31.6509	1	1
Y30	Bike	13	M	17	130.132		150.862	37.344	52.284	1.7806	32.3745	1	1
Y30	Bike	14	M	17	124.044		154.142	36.0837	56.623	1.9686	35.7927	1	1
Y30	Bike	15	M	18	134.652		159.092	38.0467	59.7618	2.129	38.7091	1	1
Y30	Bike	16	M	19	134.989		164.423	36.1808	63.9248	2.2284	40.5164	1	1
Y30	Bike	17	M	19	138.491		169.518	35.2881	70.1136	2.4628	44.7782	1	1
Y30	Bike	18	M	19	129.921		174.742	31.8403	79.1444	2.4065	43.7545	1	1
Y30	Bike	19	M	20	133.72		179.123	32.2616	80.5815	2.5013	45.4782	1	1
Y30	Bike	20	M	20	124.123		181.02	31.6964	80.5815	2.5691	46.7109	1	1
Y30	Arm	0	M	6	101.053		77.727	41.0239	14.0269	0.3869	7.03455	1	1
Y30	Arm	1	M	6	106.942		86.9628	40.085	24.5157	0.6451	11.7291	1	1
Y30	Arm	2	M	6	111.692		89.4135	41.0068	22.6477	0.6375	11.5909	1	1
Y30	Arm	3	M	6	106.235		90.442	41.6228	21.4942	0.646	11.7455	1	1
Y30	Arm	4	M	7	107.074		92.9339	40.4703	24.0082	0.7116	12.9382	1	1
Y30	Arm	5	M	8	107.452		96.0913	40.6831	25.9264	0.767	13.9455	1	1
Y30	Arm	6	M	8	111.243		98.5214	40.7839	25.5829	0.8171	14.8564	1	1
Y30	Arm	7	M	10	108.246		100.125	41.1913	32.2018	0.9729	17.6891	1	1
Y30	Arm	8	M	10	101.627		102.749	39.393	33.6143	0.8083	14.6964	1	1
Y30	Arm	9	M	11	104.92		107.988	40.5048	32.3681	0.9594	17.4436	1	1
Y30	Arm	10	M	12	102.344		112.134	40.0457	34.1865	0.9278	16.8691	1	1
Y30	Arm	11	M	13	104.401		120.213	39.8022	36.3031	1.089	19.8	1	1
Y30	Arm	12	M	14	110.778		124.124	39.1965	41.679	1.2425	22.5909	1	1
Y30	Arm	13	M	15	107.191		130.151	36.6209	39.4195	1.115	20.2727	1	1
Y30	Arm	14	M	17	109.961		132.212	36.1126	48.978	1.3215	24.0273	1	1
Y30	Arm	15	M	19	106.124		140.124	35.7997	47.6476	1.5713	28.5691	1	1
Y30	Arm	16	M	20	107.111		149.125	35.41	48.8304	1.5713	28.5691	1	1
